# Supplementary material for: Glucose alters the evolutionary response to gentamicin in uropathogenic Escherichia coli
Source: Microbiology (Reading). 2025 Mar 28;171(3):001548. doi: 10.1099/mic.0.001548 (PMC12282228; doi:10.1099/mic.0.001548)
Supplement: Supplementary Material 1. [file mic-171-01548-s001.xlsx]

## Sheet: Key
Sheet number	Details
1	p values for the curves and AUCs presented in Fig 3, Fig S3 and Fig S4.
2	Raw optical density (650 nm, blank substracted) values for Fig 1/Fig S1, including well ID and p values.
3	Raw optical density (650 nm, blank substracted) values for Fig 3, including well ID.
4	Raw optical density (650 nm, blank substracted) values for Fig S2, including well ID and p values.
5	Raw optical density (650 nm, blank substracted) values for the six control replicates in Fig S3 and Fig S4, including well ID.
6	Raw optical density (650 nm, blank substracted) values in LB and LB + 1 µg/mL gentamicin for the strains from the Glc populations in Fig S3 and Fig S4, including well ID.
7	Raw optical density (650 nm, blank substracted) values in LB and LB + 1 µg/mL gentamicin for the strains from the GEN populations in Fig S3 and Fig S4, including well ID.
8	Raw optical density (650 nm, blank substracted) values in LB and LB + 1 µg/mL gentamicin for the strains from the Glc+GEN populations in Fig S3 and Fig S4, including well ID.

## Sheet: 1
LB only
Controls:
ANOVA 1 = F_onewayResult(statistic=82.08088956243303, adjusted pvalue=0.0493563489583609)
ANOVA 2 = F_onewayResult(statistic=157.87265449078805, adjusted pvalue=0.013853779)
ANOVA 3 = F_onewayResult(statistic=4.786322585410826, adjusted pvalue=5.635559658)
ANOVA 4 = F_onewayResult(statistic=0.4133704690557915, adjusted pvalue=33.31595128)
ANOVA 5 = F_onewayResult(statistic=30.519168221615054, adjusted pvalue=0.314616232695335)
ANOVA 6 = F_onewayResult(statistic=21.61687568234397, adjusted pvalue=0.579949465)
Glc:
ANOVA 1A = F_onewayResult(statistic=41.529965950046716, adjusted pvalue=0.179015959)
ANOVA 1B = F_onewayResult(statistic=33.725836770971874, adjusted pvalue=0.262457976167503)
ANOVA 1C = F_onewayResult(statistic=24.024473018065777, adjusted pvalue=0.482127752)
ANOVA 2A = F_onewayResult(statistic=5.985798979288653, adjusted pvalue=4.2422712)
ANOVA 2B = F_onewayResult(statistic=16.04051011079263, adjusted pvalue=0.963742007)
ANOVA 2C = F_onewayResult(statistic=40.885111666089976, adjusted pvalue=0.18428006)
ANOVA 3A = F_onewayResult(statistic=13.95479029221432, adjusted pvalue=1.211880252)
ANOVA 3B = F_onewayResult(statistic=61.68153733512354, adjusted pvalue=0.085202478)
ANOVA 3C = F_onewayResult(statistic=0.6382410569565169, adjusted pvalue=28.14580277)
ANOVA 4A = F_onewayResult(statistic=42.466854949176245, adjusted pvalue=0.171760913)
ANOVA 4B = F_onewayResult(statistic=73.06234328979663, adjusted pvalue=0.061700878)
ANOVA 4C = F_onewayResult(statistic=19.456317672204612, adjusted pvalue=0.695533339)
ANOVA 5A = F_onewayResult(statistic=0.13193870480253997, adjusted pvalue=44.08874786)
ANOVA 5B = F_onewayResult(statistic=1.2170109235003221, adjusted pvalue=19.91118379)
ANOVA 5C = F_onewayResult(statistic=1.9904541915722758, adjusted pvalue=13.86726712)
ANOVA 6A = F_onewayResult(statistic=1.3969667960581666, adjusted pvalue=18.16176623)
ANOVA 6B = F_onewayResult(statistic=28.240384869714525, adjusted pvalue=0.361753295)
ANOVA 6C = F_onewayResult(statistic=2.136468496116879, adjusted pvalue=13.05842244)
GEN:
ANOVA 1A = F_onewayResult(statistic=37.85949837651817, adjusted pvalue=0.212374029)
ANOVA 1B = F_onewayResult(statistic=2.8357301545011686, adjusted pvalue=10.04847178)
ANOVA 1C = F_onewayResult(statistic=2.722207126040134, adjusted pvalue=10.45835826)
ANOVA 2A = F_onewayResult(statistic=30.888569152279917, adjusted pvalue=0.307850499)
ANOVA 2B = F_onewayResult(statistic=1.3917329572269406, adjusted pvalue=18.20898554)
ANOVA 2C = F_onewayResult(statistic=19.422187120351524, adjusted pvalue=0.697628788)
ANOVA 3A = F_onewayResult(statistic=4.7125274679872104, adjusted pvalue=5.743233768)
ANOVA 3B = F_onewayResult(statistic=0.06784485523347275, adjusted pvalue=48.441603)
ANOVA 3C = F_onewayResult(statistic=0.08314966619821394, adjusted pvalue=47.24392516)
ANOVA 4A = F_onewayResult(statistic=1.0021826008457158, adjusted pvalue=22.40597726)
ANOVA 4B = F_onewayResult(statistic=0.5465259106553637, adjusted pvalue=30.04646979)
ANOVA 4C = F_onewayResult(statistic=34.93888363863196, adjusted pvalue=0.246064522)
ANOVA 5A = F_onewayResult(statistic=0.009534777286232582, adjusted pvalue=55.61462837)
ANOVA 5B = F_onewayResult(statistic=5.355923286420622, adjusted pvalue=4.898820418)
ANOVA 5C = F_onewayResult(statistic=5.399726833587522, adjusted pvalue=4.848320672)
ANOVA 6A = F_onewayResult(statistic=2.082730379840622, adjusted pvalue=13.34716732)
ANOVA 6B = F_onewayResult(statistic=9.193091765305391, adjusted pvalue=2.32224682900641)
ANOVA 6C = F_onewayResult(statistic=2.2077775448193826, adjusted pvalue=12.69029226)
Glc+GEN
ANOVA 1A = F_onewayResult(statistic=13.411297417777526, adjusted pvalue=1.29237521)
ANOVA 1B = F_onewayResult(statistic=68.26595031688996, adjusted pvalue=0.070247236)
ANOVA 1C = F_onewayResult(statistic=5.899009254228228, adjusted pvalue=4.324516657)
ANOVA 2A = F_onewayResult(statistic=47.504300076915115, adjusted pvalue=0.139386316)
ANOVA 2B = F_onewayResult(statistic=193.1898842594522, adjusted pvalue=0.009321668)
ANOVA 2C = F_onewayResult(statistic=24.09171405106548, adusted pvalue=0.479760786)
ANOVA 3A = F_onewayResult(statistic=110.9141751607963, adjusted pvalue=0.027584504)
ANOVA 3B = F_onewayResult(statistic=13.018849498588906, adjusted pvalue=1.355606556)
ANOVA 3C = F_onewayResult(statistic=37.51010860080057, adjusted pvalue=0.216026872)
ANOVA 4A = F_onewayResult(statistic=0.506234091564229, adjusted pvalue=30.96405224)
ANOVA 4B = F_onewayResult(statistic=20.010100229192354, adjusted pvalue=0.662813716)
ANOVA 4C = F_onewayResult(statistic=10.870507494280425, adjusted pvalue=1.800986649)
ANOVA 5A = F_onewayResult(statistic=7.056120387653892, adjusted pvalue=3.396374517)
ANOVA 5B = F_onewayResult(statistic=55.17349733123649, adjusted pvalue=0.105221907)
ANOVA 5C = F_onewayResult(statistic=11.611605842428691, adjusted pvalue=1.625256747)
ANOVA 6A = F_onewayResult(statistic=73.28126574097001, adjusted pvalue=0.061348664)
ANOVA 6B = F_onewayResult(statistic=8.474307951418016, adjusted pvalue=2.617893409)
ANOVA 6C = F_onewayResult(statistic=0.7982758413123943, adjusted pvalue=25.326418)
1 µg/mL gentamicin
Control
ANOVA 1 = F_onewayResult(statistic=7.255272257511443, adjusted pvalue=3.267391456)
ANOVA 2 = F_onewayResult(statistic=400.53497603996516, adjusted pvalue=0.002207127)
ANOVA 3 = F_onewayResult(statistic=20.905836276414256, adjusted pvalue=0.614581042)
ANOVA 4 = F_onewayResult(statistic=9.13723968683241, adjusted pvalue=2.343369088)
ANOVA 5 = F_onewayResult(statistic=24.784584936261023, adjusted pvalue=0.456354447)
ANOVA 6 = F_onewayResult(statistic=33.625873894106796, adjusted pvalue=0.26388147)
Glc
ANOVA 1A = F_onewayResult(statistic=12.340293064766769, adjusted pvalue=1.476472369)
ANOVA 1B = F_onewayResult(statistic=29.139925126012717, adjusted pvalue=0.341955515)
ANOVA 1C = F_onewayResult(statistic=8.983669531677387, adjusted pvalue=2.402963206)
ANOVA 2A = F_onewayResult(statistic=20.81830087249102, adjusted pvalue=0.619058147)
ANOVA 2B = F_onewayResult(statistic=5.360706424950775, adjusted pvalue=4.893267296)
ANOVA 2C = F_onewayResult(statistic=4.053736121178097, adjusted pvalue=6.86136723)
ANOVA 3A = F_onewayResult(statistic=10.830453789930562, adjusted pvalue=1.811288166)
ANOVA 3B = F_onewayResult(statistic=0.14651473701703607, adjusted pvalue=43.28154992)
ANOVA 3C = F_onewayResult(statistic=15.530192345225384, adjusted pvalue=1.016872507)
ANOVA 4A = F_onewayResult(statistic=0.5855845514695776, adjusted pvalue=29.20726054)
ANOVA 4B = F_onewayResult(statistic=137.04369936982508, adjusted pvalue=0.018270376)
ANOVA 4C = F_onewayResult(statistic=77.53997347750025, adjusted pvalue=0.055056015)
ANOVA 5A = F_onewayResult(statistic=105.72812426854885, adjusted pvalue=0.030270638)
ANOVA 5B = F_onewayResult(statistic=9.1709229556994, adjusted pvalue=2.330596183)
ANOVA 5C = F_onewayResult(statistic=389.9789696990839, adjusted pvalue=0.002327192)
ANOVA 6A = F_onewayResult(statistic=12.130183508290028, adjusted pvalue=1.517197829)
ANOVA 6B = F_onewayResult(statistic=21.07840589684429, adjusted pvalue=0.605896)
ANOVA 6C = F_onewayResult(statistic=26.946490988755993, adjusted pvalue=0.393391978)
GEN
ANOVA 1A = F_onewayResult(statistic=6.280079216666135, adjusted pvalue=3.980363324)
ANOVA 1B = F_onewayResult(statistic=135.08413095453767, adjusted pvalue=0.01879139)
ANOVA 1C = F_onewayResult(statistic=38.04393213122376, adjusted pvalue=0.210483048)
ANOVA 2A = F_onewayResult(statistic=64.4025952066284, adjusted pvalue=0.078492022)
ANOVA 2B = F_onewayResult(statistic=172.43318866619464, adjusted pvalue=0.011653431)
ANOVA 2C = F_onewayResult(statistic=284.89765515994293, adjusted pvalue=0.004333411)
ANOVA 3A = F_onewayResult(statistic=1.558363261790135, adjusted pvalue=16.79908232)
ANOVA 3B = F_onewayResult(statistic=31.711645895026503, adjusted pvalue=0.293539068)
ANOVA 3C = F_onewayResult(statistic=1.6560707588294, adjusted pvalue=16.0534909)
ANOVA 4A = F_onewayResult(statistic=259.2019605728694, adjusted pvalue=0.005223212)
ANOVA 4B = F_onewayResult(statistic=425.4596774472673, adjusted pvalue=0.001957993)
ANOVA 4C = F_onewayResult(statistic=8.88735968298087, adjusted pvalue=2.441510875)
ANOVA 5A = F_onewayResult(statistic=138.68471530753777, adjusted pvalue=0.017850553)
ANOVA 5B = F_onewayResult(statistic=42.60602690297927, adjusted pvalue=0.170720939)
ANOVA 5C = F_onewayResult(statistic=26.033715271116876, adjusted pvalue=0.418278387)
ANOVA 6A = F_onewayResult(statistic=2.678062300964412, adjusted pvalue=10.62482448)
ANOVA 6B = F_onewayResult(statistic=432.085860753439, adjusted pvalue=0.001898852)
ANOVA 6C = F_onewayResult(statistic=4.899442444790109, adjusted pvalue=5.476382194)
Glc+GEN
ANOVA 1A = F_onewayResult(statistic=34.03835910385867, adjusted pvalue=0.258081156)
ANOVA 1B = F_onewayResult(statistic=4.459859805173763, adjusted pvalue=6.136698641)
ANOVA 1C = F_onewayResult(statistic=8.267768203859111, adjusted pvalue=2.713393141)
ANOVA 2A = F_onewayResult(statistic=15.994648720613048, adjusted pvalue=0.968344081)
ANOVA 2B = F_onewayResult(statistic=1.3954377592693716, adjusted pvalue=18.17554009)
ANOVA 2C = F_onewayResult(statistic=16.51789137750858, adjusted pvalue=0.917728547)
ANOVA 3A = F_onewayResult(statistic=3.4851562638112146, adjusted pvalue=8.119331777)
ANOVA 3B = F_onewayResult(statistic=6.213585999541703, adjusted pvalue=4.037355749)
ANOVA 3C = F_onewayResult(statistic=42.18962329601408, adjusted pvalue=0.17386108)
ANOVA 4A = F_onewayResult(statistic=22.801640373478048, adjusted pvalue=0.528422786)
ANOVA 4B = F_onewayResult(statistic=1.5280269493521754, adjusted pvalue=17.04213438)
ANOVA 4C = F_onewayResult(statistic=23.331296435418402, adjusted pvalue=0.507585315)
ANOVA 5A = F_onewayResult(statistic=64.25224218875249, adjusted pvalue=0.078841774)
ANOVA 5B = F_onewayResult(statistic=52.57933091376799, adjusted pvalue=0.115217862)
ANOVA 5C = F_onewayResult(statistic=2.8574702524302666, adjusted pvalue=9.9728326)
ANOVA 6A = F_onewayResult(statistic=34.72087236871191, adjusted pvalue=0.248895442)
ANOVA 6B = F_onewayResult(statistic=0.5069629030522318, adjusted pvalue=30.94695234)
ANOVA 6C = F_onewayResult(statistic=0.19156657589357823, adjusted pvalue=41.05270954)

## Sheet: 2
Condition	Wells		CycleNr	B2	B3	B4	B5	B6	B7	B8	B9	B10	B11	C2	C3	C4	C5	C6	C7	C8	C9	C10	C11	D2	D3	D4	D5	D6	D7	D8	D9	D10	D11	E2	E3	E4	E5	E6	E7	E8	E9	E10	E11	F2	F3	F4	F5	F6	F7
No Glc, no GEN	E11, F11, G11		0	0.0047	0.0058	0.0057	0.0043	0.004	0.0042	0.0041	0.0052	0.0041	0.0231	0.0023	0.0049	0.0052	0.0063	0.0037	0.004	0.0054	0.0036	0.0035	0.0038	0.0038	0.0038	0.0039	0.003	0.0035	0.0043	0.0033	0.0036	0.0049	0.0044	0.0048	0.0057	0.0093	0.0057	0.0118	0.0074	0.0053	0.0064	0.0068	0.0057	0.003	0.0059	0.0066	0.0056	0.0066	0.0045
2 mg/mL Glc, no GEN	E9, F9, G9		0.5	0.0055	0.0059	0.0072	0.0054	0.0044	0.0035	0.004	0.0057	0.0041	0.0209	0.0032	0.0055	0.0052	0.0063	0.004	0.0043	0.0056	0.0039	0.0043	0.0041	0.0046	0.0045	0.0044	0.0052	0.0037	0.0055	0.0034	0.0035	0.0048	0.0064	0.0049	0.0058	0.0095	0.0059	0.0118	0.0075	0.0052	0.0064	0.0068	0.0058	0.0029	0.0057	0.0067	0.0059	0.0062	0.0043
2 mg/mL Glc, 100 ng/mL GEN	E5, F5, G5		1	0.0073	0.0079	0.0087	0.0077	0.0058	0.0054	0.0055	0.0069	0.0059	0.0181	0.0048	0.0073	0.0069	0.0083	0.0054	0.0057	0.0073	0.0052	0.0054	0.0055	0.006	0.0062	0.0062	0.007	0.0052	0.0072	0.0049	0.005	0.0061	0.0066	0.0065	0.0073	0.0107	0.0075	0.0135	0.0089	0.0066	0.0077	0.008	0.0073	0.005	0.0074	0.0082	0.0079	0.0078	0.0057
No Glc, 100 ng/mL GEN	E7, F7, G7		1.5	0.0117	0.0129	0.014	0.0113	0.0103	0.0102	0.0105	0.0119	0.0101	0.0225	0.0092	0.0126	0.012	0.0133	0.0099	0.0106	0.0121	0.0097	0.0093	0.0102	0.0108	0.0112	0.0112	0.0129	0.0095	0.0123	0.0098	0.0098	0.0103	0.0114	0.0119	0.0128	0.0156	0.0129	0.0186	0.0142	0.0108	0.0119	0.0129	0.0116	0.0084	0.0127	0.0126	0.0124	0.0129	0.0109
2 mg/mL Glc, 250 ng/mL GEN	B11, C11, D11		2	0.0253	0.0285	0.0301	0.027	0.0238	0.0253	0.0254	0.0271	0.0222	0.0364	0.0228	0.0279	0.0275	0.0287	0.0234	0.0253	0.0266	0.0243	0.0209	0.0231	0.0241	0.0265	0.0266	0.0272	0.0223	0.0265	0.024	0.0238	0.0219	0.0242	0.0284	0.0292	0.0297	0.0288	0.0343	0.0297	0.0232	0.0258	0.0264	0.0248	0.0213	0.0286	0.0263	0.0265	0.0278	0.026
No Glc, 250 ng/mL GEN	E3, F3, G3		2.5	0.0657	0.0741	0.0763	0.066	0.064	0.0696	0.0675	0.0662	0.0584	0.0774	0.0629	0.0733	0.0722	0.0675	0.0635	0.0692	0.0701	0.0627	0.0552	0.0617	0.0638	0.0714	0.0718	0.066	0.0619	0.0709	0.067	0.061	0.0568	0.0607	0.0762	0.0696	0.0717	0.0759	0.0802	0.0692	0.0612	0.0654	0.0669	0.0607	0.0552	0.0682	0.0665	0.0691	0.0726	0.0648
2 mg/mL Glc, 500 ng/mL GEN	B3, C3, D3		3	0.1441	0.1645	0.1655	0.1479	0.1433	0.158	0.1461	0.1428	0.1312	0.1612	0.1414	0.1637	0.1613	0.148	0.1429	0.1562	0.1604	0.1376	0.124	0.1403	0.1416	0.1598	0.1606	0.1464	0.1396	0.1559	0.1544	0.1312	0.1266	0.1369	0.1683	0.1561	0.1539	0.169	0.1745	0.1526	0.1362	0.146	0.1497	0.1265	0.1213	0.1517	0.1467	0.1541	0.1644	0.1433
No Glc, 500 ng/mL GEN	B5, C5, D5		3.5	0.2777	0.3096	0.3082	0.2641	0.2725	0.3054	0.2797	0.2615	0.2589	0.3025	0.2732	0.3108	0.3023	0.2654	0.2751	0.2968	0.2989	0.2602	0.2433	0.28	0.2743	0.3088	0.3033	0.2668	0.2713	0.2997	0.2918	0.2517	0.2562	0.2793	0.3155	0.2768	0.2889	0.3193	0.3183	0.2745	0.2682	0.2825	0.2853	0.2513	0.2209	0.2747	0.2823	0.3011	0.3088	0.2664
			4	0.3937	0.4291	0.3986	0.3483	0.3852	0.426	0.3655	0.3467	0.3707	0.4206	0.3884	0.4321	0.3932	0.3514	0.3917	0.4141	0.393	0.347	0.3493	0.4017	0.3925	0.4325	0.396	0.3548	0.3868	0.4229	0.3892	0.3362	0.3705	0.3983	0.4154	0.3649	0.407	0.4417	0.4145	0.3639	0.3844	0.3992	0.3965	0.3367	0.2913	0.363	0.4016	0.4244	0.4055	0.3546
			4.5	0.4884	0.5304	0.4729	0.4132	0.4769	0.5229	0.4349	0.4124	0.4635	0.5188	0.4846	0.5339	0.4696	0.4154	0.4844	0.5122	0.471	0.4135	0.4367	0.4995	0.4862	0.5338	0.4721	0.4211	0.4813	0.5195	0.4689	0.4032	0.467	0.5012	0.4914	0.4324	0.4982	0.5405	0.4928	0.4318	0.4807	0.4933	0.4815	0.4132	0.3406	0.4313	0.4993	0.5251	0.4864	0.4257
			5	0.5699	0.6313	0.5206	0.4524	0.5581	0.6214	0.4806	0.4537	0.5381	0.61	0.5675	0.6384	0.5191	0.4551	0.5637	0.6127	0.5221	0.4554	0.5089	0.5938	0.5761	0.6397	0.5216	0.4622	0.5658	0.6201	0.5213	0.446	0.5459	0.5984	0.5423	0.4766	0.582	0.6436	0.5478	0.475	0.5574	0.5936	0.5383	0.4608	0.3754	0.4743	0.5873	0.6277	0.5428	0.4706
			5.5	0.6237	0.7124	0.5649	0.4883	0.6084	0.7102	0.5222	0.4976	0.5997	0.6968	0.6234	0.7247	0.5642	0.4924	0.6144	0.6957	0.5699	0.4946	0.5654	0.6842	0.6349	0.7306	0.5668	0.4994	0.6179	0.7097	0.5702	0.4869	0.6124	0.6915	0.5875	0.5148	0.6391	0.7281	0.5969	0.517	0.6204	0.6849	0.5918	0.5057	0.4064	0.5142	0.646	0.719	0.5926	0.5135
			6	0.6523	0.7698	0.5988	0.5191	0.6362	0.767	0.5557	0.5284	0.631	0.7604	0.6524	0.7917	0.6005	0.528	0.6426	0.7569	0.6094	0.5302	0.5969	0.7515	0.6655	0.8031	0.6037	0.5348	0.6451	0.7749	0.6097	0.5233	0.6451	0.7564	0.6259	0.551	0.6668	0.7984	0.6368	0.5565	0.6501	0.7508	0.6344	0.5477	0.434	0.5483	0.6773	0.7841	0.6326	0.5527
			6.5	0.6727	0.8291	0.6301	0.5459	0.6549	0.826	0.584	0.5601	0.651	0.8196	0.6729	0.8359	0.6328	0.5563	0.6624	0.8184	0.6455	0.5613	0.6175	0.813	0.6857	0.8436	0.6384	0.5615	0.6653	0.8355	0.6457	0.5554	0.6639	0.8204	0.6583	0.5834	0.6862	0.859	0.672	0.5919	0.6694	0.8	0.6724	0.5857	0.4588	0.5851	0.6993	0.8499	0.6701	0.5888
			7	0.6873	0.8455	0.6548	0.5705	0.6693	0.8469	0.6097	0.5854	0.6639	0.8603	0.6884	0.8515	0.6583	0.5804	0.6801	0.8385	0.6711	0.5914	0.6336	0.8454	0.7019	0.8594	0.6617	0.586	0.6823	0.852	0.6718	0.5865	0.6814	0.8583	0.6828	0.6114	0.7004	0.8771	0.7013	0.6224	0.685	0.8192	0.7058	0.6205	0.4749	0.6072	0.7179	0.8658	0.6989	0.6189
			7.5	0.6996	0.8632	0.6713	0.5921	0.6821	0.8589	0.6291	0.6133	0.674	0.8763	0.7016	0.8652	0.6762	0.6027	0.6968	0.8554	0.691	0.6173	0.6502	0.8628	0.7216	0.8731	0.6782	0.6083	0.7021	0.8701	0.6922	0.6136	0.7026	0.8764	0.706	0.6314	0.7192	0.8938	0.7241	0.6448	0.7071	0.8367	0.731	0.6505	0.4879	0.6243	0.7355	0.8834	0.7276	0.6419
			8	0.7082	0.874	0.6873	0.6086	0.6903	0.872	0.6474	0.6308	0.6803	0.8955	0.712	0.8794	0.6891	0.6156	0.7089	0.8711	0.7096	0.637	0.6635	0.8826	0.7336	0.8831	0.6941	0.6208	0.7191	0.8828	0.7125	0.6316	0.7146	0.8955	0.7212	0.6481	0.7382	0.9056	0.7469	0.6626	0.7234	0.8558	0.7533	0.6755	0.496	0.6407	0.7491	0.8923	0.7462	0.6615
			8.5	0.7133	0.8805	0.7009	0.6184	0.6939	0.8822	0.6618	0.6432	0.6821	0.9093	0.7172	0.8902	0.7042	0.6202	0.7157	0.882	0.724	0.6483	0.6686	0.8968	0.7425	0.8908	0.7051	0.6263	0.7297	0.8915	0.7345	0.6435	0.7256	0.9085	0.7313	0.6591	0.7488	0.9132	0.7657	0.6774	0.7355	0.8657	0.7727	0.6948	0.5037	0.6514	0.7598	0.8996	0.7617	0.6779
			9	0.7123	0.8856	0.7066	0.619	0.7021	0.8903	0.6685	0.6511	0.6814	0.9205	0.7177	0.8962	0.7118	0.6265	0.7229	0.891	0.7366	0.6568	0.675	0.9082	0.7466	0.8971	0.7112	0.6293	0.7388	0.8991	0.7369	0.653	0.7334	0.9194	0.7392	0.6683	0.759	0.9211	0.7782	0.6883	0.7476	0.875	0.7846	0.7086	0.5096	0.6613	0.7713	0.9081	0.77	0.6894
			9.5	0.7135	0.8902	0.7095	0.6233	0.7114	0.8965	0.6733	0.6563	0.6892	0.9292	0.7268	0.9012	0.7097	0.6278	0.7337	0.8972	0.7394	0.6635	0.6847	0.9185	0.758	0.9007	0.7135	0.632	0.7467	0.905	0.7423	0.6583	0.7448	0.9287	0.7445	0.6757	0.7712	0.9287	0.7843	0.6975	0.7578	0.8841	0.7929	0.7204	0.5152	0.6686	0.7824	0.9144	0.7757	0.6993
			10	0.7108	0.893	0.7108	0.6336	0.7195	0.9011	0.6757	0.6617	0.6985	0.9367	0.7339	0.9046	0.7109	0.6316	0.7444	0.9023	0.739	0.6697	0.6959	0.9258	0.7649	0.9042	0.7163	0.6343	0.7561	0.9101	0.7431	0.6647	0.758	0.9365	0.7478	0.6818	0.7838	0.9351	0.7886	0.7053	0.7704	0.8909	0.7983	0.7308	0.5182	0.6755	0.7913	0.9223	0.7795	0.7077
			10.5	0.7209	0.8958	0.7105	0.626	0.727	0.9021	0.6776	0.6644	0.706	0.9429	0.7415	0.9058	0.7113	0.6317	0.7538	0.9055	0.7397	0.6717	0.7048	0.9322	0.7724	0.9071	0.7157	0.6333	0.7667	0.9144	0.7458	0.6683	0.7682	0.9427	0.752	0.6884	0.7948	0.9413	0.7916	0.7123	0.7842	0.898	0.8032	0.7389	0.5212	0.6809	0.8011	0.9285	0.7836	0.7149
			11	0.7271	0.8959	0.7082	0.6256	0.7372	0.9065	0.6787	0.6675	0.7125	0.9466	0.7431	0.9078	0.7087	0.6316	0.7647	0.9072	0.7393	0.6757	0.7107	0.9366	0.7789	0.9074	0.7151	0.6328	0.7817	0.9171	0.7451	0.671	0.777	0.9475	0.7545	0.6928	0.8051	0.9458	0.7932	0.7171	0.7954	0.9044	0.807	0.7461	0.5228	0.6855	0.8095	0.9327	0.7866	0.722
			11.5	0.7323	0.8954	0.7066	0.624	0.7422	0.9098	0.6858	0.6672	0.7176	0.9509	0.7518	0.9077	0.7068	0.6315	0.7736	0.9093	0.7373	0.6761	0.7185	0.9411	0.7856	0.9121	0.7128	0.6321	0.7949	0.9191	0.7421	0.6728	0.7913	0.953	0.758	0.6947	0.8116	0.951	0.7941	0.7205	0.805	0.9108	0.8096	0.7525	0.5239	0.6883	0.8205	0.9385	0.7861	0.7268
			12	0.7366	0.8999	0.7022	0.6233	0.7502	0.9129	0.6847	0.6688	0.7248	0.9544	0.7533	0.9126	0.7022	0.6308	0.785	0.913	0.7334	0.6761	0.7293	0.9455	0.7927	0.9163	0.7099	0.6303	0.8043	0.9242	0.7396	0.6722	0.7982	0.9565	0.7584	0.6974	0.8223	0.9567	0.7945	0.7235	0.8147	0.9162	0.8116	0.7565	0.5253	0.6911	0.8275	0.9439	0.787	0.7309
			12.5	0.7383	0.9022	0.6977	0.6245	0.7549	0.9174	0.6834	0.6683	0.729	0.9583	0.754	0.9124	0.6993	0.6299	0.7921	0.9175	0.7298	0.6757	0.7389	0.9517	0.7951	0.9175	0.7069	0.6281	0.8134	0.9266	0.7373	0.673	0.8041	0.9618	0.7592	0.699	0.8278	0.9588	0.7945	0.7259	0.8226	0.9175	0.813	0.7607	0.5258	0.6935	0.827	0.9455	0.7867	0.7333
			13	0.738	0.9015	0.6934	0.6227	0.762	0.9171	0.6814	0.6682	0.7314	0.9636	0.7595	0.909	0.6975	0.6271	0.7963	0.9167	0.7285	0.6737	0.7401	0.9547	0.8044	0.9149	0.7036	0.6259	0.8197	0.9253	0.735	0.6713	0.8125	0.9647	0.7595	0.7005	0.8338	0.9563	0.7935	0.7275	0.8287	0.9149	0.8137	0.7646	0.5257	0.695	0.8321	0.942	0.7865	0.7364
			13.5	0.7374	0.8985	0.6913	0.6202	0.7646	0.9148	0.6788	0.6666	0.7363	0.9637	0.757	0.9063	0.6933	0.6232	0.7993	0.9121	0.7251	0.673	0.7488	0.954	0.8044	0.9134	0.6996	0.6229	0.8276	0.9223	0.7317	0.6703	0.8238	0.9648	0.7591	0.7018	0.8375	0.9521	0.7922	0.7287	0.8319	0.9117	0.8134	0.767	0.526	0.6949	0.8401	0.9372	0.7851	0.7375
			14	0.744	0.8968	0.6863	0.6176	0.7711	0.9136	0.6751	0.6638	0.7364	0.9625	0.7645	0.905	0.6871	0.6221	0.8069	0.9085	0.7219	0.6705	0.7495	0.9504	0.8042	0.9119	0.6965	0.6194	0.8312	0.9187	0.7277	0.6694	0.8264	0.9608	0.7584	0.7001	0.8418	0.9486	0.7912	0.7293	0.8379	0.9087	0.8131	0.7693	0.5256	0.6954	0.8496	0.9337	0.7836	0.7392
			14.5	0.7437	0.8946	0.6829	0.6157	0.7705	0.9106	0.6715	0.6623	0.7452	0.9591	0.7631	0.9023	0.6841	0.6177	0.8112	0.9029	0.7185	0.669	0.7535	0.9478	0.806	0.9069	0.6923	0.6166	0.8354	0.9114	0.7245	0.6681	0.8306	0.9579	0.7569	0.7006	0.8466	0.9428	0.7893	0.7299	0.8445	0.9057	0.8123	0.7713	0.525	0.6954	0.8537	0.9285	0.7821	0.7396
			15	0.7451	0.8885	0.679	0.6114	0.7746	0.9033	0.6685	0.6603	0.7419	0.9565	0.7661	0.8945	0.6806	0.6149	0.8157	0.8943	0.7147	0.666	0.7563	0.9461	0.8093	0.8994	0.6886	0.6138	0.8396	0.903	0.7206	0.6652	0.8371	0.9549	0.7559	0.7011	0.8493	0.9359	0.7877	0.7308	0.8493	0.9008	0.8112	0.7728	0.5251	0.6953	0.8471	0.9209	0.7808	0.7408
			15.5	0.7444	0.8791	0.6757	0.6083	0.7777	0.8923	0.6662	0.6577	0.7432	0.9539	0.7647	0.8839	0.6774	0.6118	0.815	0.8824	0.7111	0.6639	0.7586	0.9414	0.8098	0.8893	0.6847	0.6111	0.8433	0.8908	0.7175	0.6635	0.8365	0.951	0.7542	0.7003	0.8536	0.9263	0.7856	0.7302	0.8515	0.8943	0.8099	0.7736	0.5233	0.6955	0.8546	0.9125	0.7791	0.7417
			16	0.7392	0.8702	0.6722	0.6053	0.785	0.8814	0.6635	0.6552	0.7518	0.9483	0.7642	0.8733	0.6736	0.609	0.8215	0.8701	0.7078	0.6621	0.7692	0.9359	0.817	0.8791	0.6824	0.6089	0.8459	0.8798	0.7149	0.6619	0.8401	0.9461	0.7522	0.6997	0.853	0.9155	0.7846	0.7309	0.8557	0.8878	0.8084	0.775	0.522	0.6949	0.8533	0.9032	0.7783	0.7423
			16.5	0.743	0.859	0.6683	0.6005	0.7769	0.8694	0.6591	0.6518	0.7507	0.9407	0.7665	0.8623	0.67	0.6064	0.8204	0.8576	0.7044	0.659	0.7623	0.9273	0.8117	0.8698	0.6787	0.6059	0.847	0.8677	0.7125	0.6593	0.8409	0.9381	0.7497	0.6984	0.8521	0.9045	0.7821	0.7299	0.8553	0.879	0.8071	0.7738	0.5198	0.6933	0.8486	0.8926	0.7753	0.7421
			17	0.7385	0.851	0.6647	0.5982	0.7771	0.8588	0.6564	0.6485	0.7479	0.9334	0.7602	0.8532	0.6673	0.6035	0.8185	0.8458	0.7019	0.6567	0.7642	0.9189	0.8113	0.8618	0.6752	0.6047	0.8497	0.8565	0.7092	0.6579	0.844	0.9311	0.7483	0.6981	0.8534	0.895	0.7825	0.7306	0.8578	0.8715	0.8062	0.7753	0.5181	0.6932	0.8527	0.8844	0.7739	0.7429
			17.5	0.742	0.8429	0.6622	0.5953	0.7866	0.8478	0.6539	0.6475	0.7519	0.9266	0.7673	0.8446	0.664	0.6016	0.816	0.8346	0.6982	0.6539	0.7623	0.9113	0.814	0.8535	0.6729	0.6002	0.8494	0.8457	0.7053	0.656	0.8473	0.9227	0.7473	0.6969	0.857	0.8855	0.7803	0.7304	0.8569	0.864	0.8045	0.7763	0.5172	0.6929	0.8558	0.8758	0.7733	0.7431
			18	0.7431	0.8335	0.6591	0.5928	0.7813	0.8366	0.6505	0.6438	0.7535	0.9195	0.7672	0.8359	0.662	0.5993	0.819	0.8229	0.6968	0.6522	0.7654	0.9046	0.8111	0.8442	0.6691	0.5976	0.8507	0.8344	0.7034	0.6531	0.8462	0.9145	0.7451	0.6963	0.8578	0.8763	0.778	0.731	0.8592	0.8578	0.8036	0.7756	0.5155	0.692	0.8482	0.8673	0.7708	0.7431
			18.5	0.7382	0.8249	0.6558	0.5902	0.7824	0.8253	0.6481	0.6418	0.75	0.9127	0.7638	0.8275	0.6579	0.5967	0.8181	0.8127	0.6935	0.6493	0.7661	0.897	0.8111	0.8366	0.6663	0.5948	0.8525	0.8256	0.7005	0.6521	0.8495	0.9074	0.7451	0.6957	0.8556	0.8696	0.7766	0.7316	0.8616	0.8507	0.8023	0.7762	0.5136	0.691	0.8552	0.8581	0.7696	0.7433
			19	0.7367	0.8164	0.6529	0.5875	0.7792	0.8144	0.6449	0.6388	0.7505	0.9047	0.7622	0.8194	0.656	0.5946	0.8185	0.8044	0.6919	0.6469	0.7624	0.889	0.8094	0.8292	0.6641	0.5941	0.8525	0.8175	0.699	0.6488	0.8498	0.8998	0.7408	0.6945	0.8558	0.8603	0.776	0.7311	0.8614	0.8434	0.801	0.7755	0.512	0.6898	0.8524	0.8499	0.768	0.7433
			19.5	0.7399	0.8084	0.6511	0.585	0.7801	0.8066	0.6425	0.6357	0.7507	0.8994	0.7612	0.8122	0.6536	0.5925	0.8193	0.7975	0.6898	0.6451	0.7731	0.8822	0.8064	0.8225	0.6622	0.5924	0.8535	0.8117	0.697	0.6479	0.8497	0.8919	0.7397	0.6938	0.8567	0.8537	0.7743	0.731	0.8637	0.8369	0.7999	0.7741	0.5087	0.6892	0.8496	0.843	0.7673	0.7427
			20	0.7359	0.7996	0.6484	0.5833	0.7809	0.7972	0.6398	0.6335	0.7514	0.8932	0.7667	0.806	0.6507	0.5907	0.8196	0.7927	0.6868	0.6425	0.768	0.8738	0.8114	0.8166	0.6594	0.59	0.8524	0.8066	0.695	0.6458	0.8548	0.8837	0.7379	0.6927	0.8551	0.849	0.773	0.7309	0.862	0.8302	0.7985	0.7732	0.5089	0.688	0.852	0.8374	0.7661	0.743
			20.5	0.7432	0.7927	0.646	0.5787	0.7812	0.7909	0.6373	0.6306	0.7504	0.8853	0.7632	0.8001	0.6487	0.5898	0.8208	0.787	0.685	0.6406	0.7665	0.8653	0.8109	0.8117	0.6563	0.5875	0.8527	0.8015	0.6931	0.6434	0.8511	0.8757	0.7352	0.6916	0.8549	0.8419	0.7727	0.731	0.8629	0.8242	0.798	0.7723	0.5064	0.6868	0.8467	0.8311	0.7639	0.7427
			21	0.7362	0.7853	0.6435	0.5781	0.7816	0.7861	0.6354	0.6283	0.7501	0.8776	0.7679	0.7954	0.6462	0.5863	0.8201	0.783	0.6829	0.6385	0.7662	0.8575	0.8109	0.8068	0.6539	0.5858	0.8512	0.798	0.6908	0.641	0.8509	0.8683	0.7341	0.6911	0.8549	0.8379	0.7707	0.7305	0.8606	0.8178	0.7973	0.7709	0.5053	0.684	0.8455	0.825	0.7614	0.7417
			21.5	0.7321	0.7804	0.6409	0.5755	0.7795	0.7795	0.6324	0.6243	0.7483	0.8681	0.7621	0.7911	0.6439	0.5848	0.8203	0.7795	0.6818	0.637	0.7595	0.8488	0.8061	0.8029	0.6517	0.5827	0.8509	0.7948	0.6886	0.6393	0.8496	0.8586	0.7315	0.6894	0.8586	0.8356	0.7699	0.7305	0.8629	0.8142	0.7957	0.769	0.5015	0.6836	0.8445	0.821	0.7619	0.7418
			22	0.7396	0.7757	0.6382	0.5733	0.7814	0.7767	0.6286	0.6225	0.7444	0.8613	0.7635	0.7868	0.6411	0.5827	0.819	0.778	0.6789	0.634	0.7649	0.8412	0.812	0.7985	0.6491	0.5814	0.8507	0.7922	0.687	0.6381	0.8521	0.8524	0.7297	0.6891	0.8561	0.8319	0.7689	0.73	0.86	0.8069	0.7951	0.7697	0.5011	0.6822	0.8478	0.8171	0.7612	0.7417
			22.5	0.7401	0.7707	0.6367	0.5717	0.7783	0.7725	0.628	0.6199	0.7449	0.8534	0.7629	0.7847	0.6388	0.5805	0.8223	0.7767	0.6777	0.6316	0.765	0.8348	0.8076	0.7966	0.6471	0.5795	0.8509	0.7908	0.6851	0.637	0.8516	0.8469	0.7267	0.6866	0.8602	0.8287	0.7684	0.73	0.8631	0.8026	0.7942	0.7688	0.4997	0.6796	0.8492	0.8132	0.7598	0.7419
			23	0.7397	0.7652	0.6343	0.5689	0.7835	0.7703	0.6256	0.6175	0.7474	0.8458	0.7612	0.78	0.6365	0.579	0.8252	0.7741	0.6758	0.6294	0.7688	0.8285	0.8076	0.7932	0.6456	0.5779	0.8522	0.7886	0.6837	0.6349	0.851	0.8395	0.7252	0.6859	0.8578	0.8266	0.7676	0.7303	0.8647	0.7992	0.794	0.7692	0.4973	0.678	0.8504	0.8106	0.7589	0.7413
			23.5	0.7333	0.762	0.6315	0.568	0.7839	0.767	0.6224	0.615	0.749	0.838	0.7634	0.7777	0.635	0.5783	0.8252	0.7729	0.6738	0.6272	0.764	0.8214	0.8085	0.7905	0.6437	0.5765	0.8542	0.7868	0.6813	0.6329	0.8517	0.8343	0.7221	0.6837	0.8589	0.8241	0.7665	0.7296	0.867	0.7958	0.7932	0.7681	0.4958	0.6771	0.856	0.8068	0.7574	0.7412
			24	0.7325	0.7585	0.6304	0.565	0.7823	0.7646	0.6216	0.6125	0.7445	0.8307	0.7624	0.7748	0.6332	0.5765	0.8248	0.7711	0.672	0.6255	0.7607	0.8166	0.8128	0.7881	0.6412	0.5739	0.8556	0.7859	0.6796	0.6318	0.8531	0.8298	0.7208	0.6825	0.8626	0.8219	0.7655	0.7295	0.8697	0.7929	0.7916	0.767	0.4935	0.6764	0.853	0.8051	0.7569	0.7415
ANOVA -Glc-GEN v +Glc-GEN = F_onewayResult(statistic=49.06445644131551, adjusted pvalue=0.034987784)
100 ng/mL gentamicin
ANOVA -Glc-GEN v -Glc+GEN = F_onewayResult(statistic=11.196888702752194, adjusted pvalue=0.458729497)
ANOVA -Glc-GEN v +Glc+GEN = F_onewayResult(statistic=199.75717710719192, adjusted pvalue=0.002327607)
ANOVA +Glc-GEN v -Glc+GEN = F_onewayResult(statistic=64.07249697321231, adjusted pvalue=0.0211367932956317)
ANOVA +Glc-GEN v +Glc+GEN = F_onewayResult(statistic=0.08773586531397314, adjusted pvalue=12.50907814)
ANOVA -Glc+GEN v +Glc+GEN = F_onewayResult(statistic=320.76448435664685, adjusted pvalue=0.000913957373705109)
250 ng/mL gentamicin
ANOVA -Glc-GEN v -Glc+GEN = F_onewayResult(statistic=64.15807967684731, adjusted pvalue=0.021083202)
ANOVA -Glc-GEN v +Glc+GEN = F_onewayResult(statistic=485.07587726670226, adjusted pvalue=0.000402445)
ANOVA +Glc-GEN v -Glc+GEN = F_onewayResult(statistic=88.00945129401667, adjusted pvalue=0.0115082921587496)
ANOVA +Glc-GEN v +Glc+GEN = F_onewayResult(statistic=0.0617352561733436, adjusted pvalue=13.05614676)
ANOVA -Glc+GEN v +Glc+GEN = F_onewayResult(statistic=1222.555315404434, adjusted pvalue=0.0000638807002157824)
500 ng/mL gentamicin
ANOVA -Glc-GEN v -Glc+GEN = F_onewayResult(statistic=401.66989793418765, adjusted pvalue=0.000585273)
ANOVA -Glc-GEN v +Glc+GEN = F_onewayResult(statistic=316.1719261393235, adjusted pvalue=0.000940421)
ANOVA +Glc-GEN v -Glc+GEN = F_onewayResult(statistic=150.93985600735323, adjusted pvalue=0.004033862)
ANOVA +Glc-GEN v +Glc+GEN = F_onewayResult(statistic=3.6700055934562767, adjusted pvalue=2.04639097526234)
ANOVA -Glc+GEN v +Glc+GEN = F_onewayResult(statistic=2648.3380593552215, adjusted pvalue=0.000013653120694672)
[truncated: 14 more columns]

## Sheet: 3
Strain	Wells		CycleNr	B3	B4	B7	B10	C3	C4	C7	C10	D3	D4	D7	D10	E2	E3	E5	E11	F2	F3	F5	F11	G2	G3	G5	G11
Ancestor	E11, F11, G11		0	0.007	0.0018	0.0099	0.0017	0.0073	0.0041	0.0058	0.0007	0.0046	0.0016	0.0019	0.0006	0.0024	0.0038	0.0053	0.0028	0.0019	0.0019	0.0024	0.0019	0.0052	0.003	0.0037	0.0048
GEN 1A	B3, C3, D3		0.5	0.0077	0.0024	0.0109	0.0023	0.0066	0.0043	0.0062	0.001	0.0036	0.0019	0.0018	0.0009	0.002	0.0046	0.0049	0.0027	0.0023	0.0017	0.0021	0.0015	0.0045	0.0027	0.0035	0.0039
GEN 1B	B4, C4, D4		1	0.0081	0.0032	0.0115	0.0026	0.0071	0.0052	0.0066	0.0013	0.0041	0.0028	0.0029	0.0012	0.0024	0.0047	0.0057	0.0029	0.0027	0.0022	0.0028	0.0015	0.0049	0.0032	0.0036	0.0039
GEN 4A	E2, F2, G2		1.5	0.0102	0.0058	0.0134	0.0041	0.0084	0.0078	0.0085	0.0027	0.005	0.0051	0.0044	0.0025	0.0045	0.0061	0.007	0.0035	0.0047	0.004	0.0043	0.0024	0.0069	0.0047	0.005	0.0043
GEN 4B	E3, F3, G3		2	0.0132	0.0133	0.0184	0.0078	0.0118	0.0154	0.0135	0.0061	0.0082	0.0121	0.0094	0.0059	0.0096	0.0111	0.0114	0.0045	0.0101	0.0092	0.0085	0.0033	0.0122	0.0096	0.0088	0.0054
GEN 2B	B7, C7, D7		2.5	0.0228	0.0363	0.0328	0.019	0.0212	0.0381	0.0279	0.0171	0.017	0.0338	0.0242	0.0164	0.0252	0.0274	0.0237	0.0079	0.0254	0.0245	0.0201	0.0065	0.0275	0.0245	0.0199	0.0083
GEN 5A	E5, F5, G5		3	0.0508	0.0847	0.071	0.0498	0.0477	0.0866	0.0666	0.0472	0.0397	0.0806	0.0627	0.045	0.0637	0.0668	0.0569	0.0164	0.0641	0.0635	0.0522	0.0144	0.0658	0.0623	0.05	0.0149
GEN 3B	B10, C10, D10		3.5	0.1063	0.192	0.1457	0.1087	0.0983	0.1965	0.1418	0.1061	0.0852	0.1901	0.1365	0.101	0.1444	0.1508	0.1198	0.0379	0.1461	0.1435	0.1134	0.034	0.1449	0.1371	0.1075	0.0316
			4	0.2183	0.3234	0.2749	0.2225	0.2062	0.3327	0.2715	0.2239	0.1853	0.3264	0.2657	0.2182	0.2759	0.2829	0.2447	0.0813	0.2785	0.276	0.2374	0.0751	0.2778	0.2704	0.2272	0.0691
			4.5	0.3434	0.4029	0.3889	0.3397	0.3323	0.4149	0.386	0.3443	0.3177	0.4125	0.385	0.3472	0.3892	0.3961	0.3717	0.1745	0.3937	0.3924	0.3631	0.162	0.3961	0.391	0.3565	0.1417
			5	0.4371	0.4688	0.4655	0.4201	0.4337	0.4828	0.4628	0.428	0.4218	0.4825	0.4667	0.4327	0.4711	0.4793	0.4569	0.3005	0.4781	0.4777	0.4516	0.2888	0.4818	0.4807	0.4506	0.2626
			5.5	0.5067	0.5261	0.512	0.4756	0.5078	0.5496	0.5098	0.4921	0.502	0.5499	0.5153	0.5022	0.5274	0.5379	0.5114	0.4083	0.5439	0.5454	0.5101	0.4052	0.5517	0.5463	0.5104	0.3896
			6	0.539	0.5619	0.5727	0.5359	0.5428	0.581	0.5745	0.5523	0.536	0.5796	0.5798	0.5664	0.5719	0.5828	0.5721	0.4909	0.5809	0.5804	0.5721	0.494	0.5832	0.5813	0.5667	0.4804
			6.5	0.5611	0.5825	0.591	0.5607	0.5654	0.6032	0.5956	0.5853	0.5585	0.6007	0.6005	0.5978	0.5948	0.6055	0.5936	0.5375	0.6029	0.603	0.5923	0.5417	0.6048	0.6035	0.5871	0.5359
			7	0.5768	0.5993	0.6053	0.5792	0.5841	0.6221	0.6103	0.6021	0.5772	0.6204	0.6172	0.6171	0.6149	0.6277	0.6109	0.5579	0.6251	0.6275	0.6091	0.5622	0.628	0.6263	0.6062	0.5584
			7.5	0.582	0.6185	0.6204	0.594	0.5912	0.6447	0.6259	0.6201	0.5852	0.6426	0.6341	0.6356	0.6369	0.65	0.6306	0.5749	0.6485	0.6502	0.6272	0.5777	0.6512	0.6492	0.6256	0.5726
			8	0.5847	0.6348	0.6359	0.6108	0.595	0.6567	0.64	0.6372	0.5882	0.6531	0.6493	0.6542	0.6476	0.6596	0.6454	0.5896	0.6565	0.655	0.6418	0.5924	0.6583	0.6559	0.6363	0.5872
			8.5	0.5823	0.6358	0.6392	0.6252	0.5939	0.6568	0.6504	0.6536	0.587	0.6526	0.6572	0.6706	0.6498	0.6599	0.6447	0.5933	0.6575	0.6549	0.6427	0.5961	0.6594	0.6567	0.6358	0.5911
			9	0.5758	0.6348	0.6359	0.6268	0.5875	0.6546	0.6487	0.6577	0.5802	0.6505	0.6547	0.6739	0.6473	0.6574	0.6422	0.5945	0.6559	0.6535	0.6388	0.5977	0.6593	0.6557	0.6325	0.5921
			9.5	0.5688	0.6317	0.6317	0.6245	0.5804	0.6508	0.6443	0.6559	0.5735	0.6474	0.6502	0.6726	0.6448	0.6546	0.6376	0.5924	0.6524	0.6496	0.6343	0.5946	0.6568	0.6525	0.6284	0.5897
			10	0.5623	0.6287	0.6274	0.6218	0.5733	0.6477	0.64	0.6529	0.5665	0.6434	0.6463	0.6687	0.6411	0.6503	0.6336	0.5866	0.6498	0.6465	0.6306	0.589	0.654	0.649	0.6242	0.5836
			10.5	0.5566	0.6249	0.6219	0.6185	0.5683	0.6431	0.6342	0.6484	0.5609	0.639	0.6405	0.6651	0.6376	0.6461	0.6283	0.5802	0.6459	0.6419	0.6252	0.5822	0.6509	0.6454	0.6195	0.5769
			11	0.5508	0.6204	0.6168	0.6145	0.5623	0.6381	0.6295	0.6442	0.5549	0.6341	0.6352	0.6607	0.6332	0.6416	0.6229	0.5741	0.6411	0.6371	0.6197	0.5753	0.6466	0.6408	0.6138	0.5692
			11.5	0.5461	0.6166	0.6118	0.6096	0.5575	0.6335	0.6236	0.6392	0.5492	0.6292	0.6292	0.6553	0.6278	0.6367	0.6177	0.5682	0.6362	0.633	0.615	0.5692	0.6429	0.6367	0.6091	0.5622
			12	0.5416	0.6125	0.607	0.6047	0.5531	0.629	0.6189	0.6348	0.5438	0.6242	0.6237	0.6505	0.6244	0.6323	0.6126	0.5628	0.6329	0.628	0.6097	0.5638	0.6382	0.6316	0.6043	0.556
			12.5	0.5378	0.6082	0.602	0.6013	0.5486	0.6243	0.6145	0.6299	0.5394	0.6192	0.6185	0.6459	0.6201	0.6283	0.6078	0.5581	0.6279	0.6235	0.6055	0.5584	0.6342	0.6273	0.599	0.5506
			13	0.5342	0.6046	0.5976	0.5965	0.5449	0.6196	0.6095	0.6258	0.5349	0.6139	0.6143	0.6415	0.6168	0.6233	0.6036	0.5544	0.6241	0.6187	0.6009	0.5538	0.6298	0.623	0.5951	0.5458
			13.5	0.531	0.5993	0.5931	0.592	0.5413	0.6149	0.6055	0.622	0.5305	0.6103	0.6102	0.6368	0.6124	0.6195	0.5989	0.5508	0.6202	0.6145	0.5966	0.5495	0.6253	0.6188	0.5899	0.5411
			14	0.5287	0.5943	0.5893	0.5874	0.5384	0.6112	0.6007	0.6172	0.5271	0.6054	0.6056	0.6324	0.6086	0.6146	0.5949	0.5466	0.6153	0.6099	0.5923	0.5453	0.6216	0.6141	0.5858	0.5367
			14.5	0.5258	0.5903	0.5856	0.583	0.5354	0.6072	0.5973	0.6125	0.5242	0.6011	0.6024	0.6282	0.6037	0.6107	0.592	0.5437	0.6116	0.6061	0.5888	0.542	0.6175	0.61	0.582	0.5325
			15	0.5234	0.5867	0.5816	0.5786	0.5332	0.6032	0.5932	0.609	0.5208	0.5981	0.5982	0.6243	0.5999	0.6067	0.5884	0.5404	0.6078	0.6019	0.5852	0.5381	0.6132	0.6061	0.5779	0.5289
			15.5	0.5207	0.5818	0.5782	0.5747	0.5306	0.5989	0.5902	0.6053	0.5181	0.594	0.5957	0.6208	0.5958	0.6033	0.5852	0.5368	0.6049	0.5988	0.5822	0.5348	0.6101	0.6017	0.5744	0.5245
			16	0.519	0.5789	0.5753	0.5712	0.5287	0.5958	0.5877	0.6022	0.5153	0.5916	0.5931	0.6178	0.5923	0.6003	0.5831	0.5346	0.6008	0.5953	0.5795	0.5316	0.6072	0.599	0.5709	0.522
			16.5	0.5169	0.5756	0.5727	0.5675	0.5264	0.5923	0.5847	0.5996	0.5128	0.5892	0.5901	0.6154	0.5893	0.5978	0.5806	0.5315	0.5976	0.593	0.5767	0.5291	0.6031	0.5951	0.5672	0.5176
			17	0.5154	0.5725	0.5698	0.5648	0.524	0.5901	0.5828	0.5966	0.5105	0.5864	0.588	0.6129	0.5869	0.5959	0.5785	0.5291	0.5946	0.59	0.5744	0.5265	0.5997	0.5938	0.5642	0.5153
			17.5	0.5135	0.5692	0.5673	0.5617	0.5219	0.5876	0.5801	0.5944	0.5084	0.5843	0.5858	0.6106	0.5831	0.5932	0.5759	0.5262	0.5917	0.5878	0.5717	0.5239	0.5961	0.5887	0.5606	0.5116
			18	0.5113	0.5667	0.5648	0.559	0.5199	0.5853	0.5783	0.5923	0.5057	0.5818	0.5838	0.6087	0.5816	0.5911	0.5742	0.5242	0.5887	0.5844	0.569	0.5213	0.5935	0.586	0.5585	0.5091
			18.5	0.5103	0.5635	0.5622	0.5559	0.5191	0.5827	0.5757	0.5902	0.5041	0.5799	0.5817	0.6065	0.5784	0.5886	0.5722	0.5219	0.586	0.582	0.5671	0.5186	0.5904	0.5821	0.5554	0.5062
			19	0.5085	0.5616	0.5602	0.5534	0.5166	0.5808	0.5744	0.5879	0.5024	0.5778	0.58	0.6045	0.575	0.5866	0.5706	0.5191	0.5832	0.5804	0.5651	0.5165	0.5878	0.5798	0.5529	0.5042
			19.5	0.507	0.5585	0.5578	0.5499	0.5157	0.5784	0.5723	0.5858	0.5003	0.5759	0.5784	0.6021	0.5725	0.5848	0.5685	0.5174	0.5806	0.5776	0.5625	0.5144	0.585	0.577	0.5502	0.5009
			20	0.5056	0.5564	0.5565	0.5489	0.5138	0.5767	0.571	0.5839	0.4987	0.5744	0.5769	0.6009	0.5705	0.5826	0.5672	0.5148	0.5785	0.5758	0.5609	0.5121	0.5821	0.5737	0.5475	0.4987
			20.5	0.5039	0.5534	0.5543	0.5457	0.5124	0.5746	0.5699	0.5821	0.4971	0.5725	0.5754	0.5995	0.5682	0.5813	0.5657	0.5128	0.5763	0.5739	0.559	0.5105	0.5797	0.5716	0.5462	0.4964
			21	0.5026	0.5511	0.5529	0.5435	0.5116	0.5734	0.5685	0.5808	0.4955	0.5708	0.5745	0.598	0.5658	0.5795	0.5636	0.5107	0.5742	0.5717	0.5573	0.5081	0.5773	0.5689	0.5435	0.4937
			21.5	0.5017	0.5495	0.5507	0.5412	0.5096	0.5712	0.567	0.5786	0.4944	0.5696	0.5729	0.596	0.5633	0.5776	0.5622	0.5093	0.5725	0.5696	0.5559	0.5063	0.5748	0.566	0.5412	0.4916
			22	0.4998	0.5468	0.5494	0.5394	0.5083	0.5695	0.5656	0.5775	0.4927	0.5681	0.5717	0.595	0.5608	0.5766	0.5611	0.5069	0.5704	0.5677	0.5538	0.5036	0.5721	0.5631	0.539	0.4898
			22.5	0.4987	0.5459	0.5481	0.5378	0.5071	0.5683	0.5649	0.5757	0.4909	0.5669	0.5708	0.5936	0.5589	0.5753	0.5594	0.5051	0.5688	0.5669	0.5528	0.5023	0.5705	0.5615	0.5377	0.4878
			23	0.4974	0.5436	0.5466	0.5362	0.5063	0.5665	0.5635	0.5745	0.4897	0.5656	0.5699	0.5924	0.5571	0.5736	0.5583	0.5034	0.567	0.5642	0.5511	0.4998	0.5686	0.5585	0.5357	0.4851
			23.5	0.4966	0.5425	0.5451	0.5345	0.5048	0.5656	0.5624	0.5732	0.4888	0.5646	0.5687	0.5912	0.5553	0.5726	0.5567	0.5017	0.5653	0.5634	0.5497	0.4977	0.5658	0.5567	0.5339	0.4828
			24	0.495	0.5414	0.5439	0.5329	0.5032	0.5641	0.5614	0.5714	0.4868	0.5634	0.5674	0.59	0.5538	0.5714	0.5561	0.5	0.5638	0.5611	0.5481	0.4965	0.5645	0.5545	0.5318	0.481

## Sheet: 4
Condition	Wells		CycleNr	B2	B3	B4	B6	B11	C4	C5	C6	C7	C10	D2	D7	D10	E3	E4	E6	F3	F7	G2	G8
No Glc, no GEN	G2, D7, E3, C6, F7		0	0.0044	0.0031	0.0036	0.0004	0.0015	0.0042	0.0027	0.0033	0.0024	0.0033	0.0029	0.0027	0.005	0.0022	0.0032	0.0054	0.0031	0.0041	0.0024	0.004
2 mg/mL Glc, no GEN	D2, G8, B11, F3, C4		0.5	0.0052	0.004	0.0042	0.0016	0.0018	0.0043	0.0024	0.0033	0.0023	0.0032	0.0033	0.0026	0.0049	0.0025	0.0026	0.0042	0.0031	0.0038	0.0021	0.0033
No Glc, 500 ng/mL GEN	B2, B4, E4, C5, E6		1	0.006	0.0058	0.0051	0.0022	0.0031	0.0053	0.0027	0.0052	0.0032	0.0038	0.0044	0.0043	0.0055	0.0033	0.003	0.0046	0.0051	0.0046	0.0034	0.0048
2 mg/mL Glc, 500 ng/mL GEN	B6, C10, D10, B3, C7		1.5	0.0074	0.0098	0.0066	0.0035	0.0072	0.0102	0.0034	0.0117	0.005	0.0054	0.0093	0.0096	0.0073	0.0071	0.0039	0.0057	0.0119	0.0081	0.0087	0.0097
			2	0.0115	0.021	0.011	0.0074	0.0199	0.0246	0.0052	0.0311	0.009	0.0104	0.0244	0.025	0.0115	0.0184	0.0061	0.008	0.0323	0.018	0.0231	0.025
			2.5	0.0234	0.0548	0.0242	0.0194	0.0576	0.0688	0.0114	0.0772	0.022	0.0244	0.0697	0.0664	0.0251	0.051	0.0129	0.0158	0.0907	0.0484	0.0643	0.0685
			3	0.0571	0.1315	0.0623	0.0552	0.1421	0.1675	0.0292	0.1824	0.0616	0.066	0.167	0.1528	0.0637	0.1225	0.0339	0.0388	0.2122	0.1113	0.1444	0.1629
			3.5	0.1248	0.2759	0.1336	0.1356	0.2785	0.3278	0.0713	0.3159	0.1477	0.1549	0.3296	0.2854	0.147	0.257	0.0806	0.0905	0.3761	0.2351	0.2861	0.3261
			4	0.2507	0.4174	0.2651	0.2861	0.4038	0.456	0.1673	0.4305	0.295	0.3035	0.4652	0.4049	0.2924	0.4025	0.1879	0.1999	0.5052	0.3795	0.4257	0.4688
			4.5	0.377	0.5236	0.3924	0.4224	0.5054	0.5493	0.3028	0.5133	0.4255	0.4311	0.567	0.5001	0.4223	0.5062	0.3325	0.3393	0.5966	0.4824	0.5305	0.5767
			5	0.4663	0.6022	0.4903	0.5285	0.5584	0.6	0.4195	0.5564	0.5239	0.5321	0.6304	0.5476	0.5296	0.5742	0.4385	0.4464	0.6578	0.5525	0.5858	0.648
			5.5	0.5301	0.6392	0.5419	0.6007	0.5973	0.6309	0.5093	0.5931	0.591	0.6089	0.6654	0.5849	0.5954	0.6106	0.5225	0.5241	0.6918	0.5914	0.624	0.6963
			6	0.5627	0.6663	0.5757	0.6462	0.6189	0.6554	0.5515	0.6234	0.6388	0.6556	0.6999	0.6176	0.6374	0.6443	0.5608	0.5618	0.7419	0.6267	0.6588	0.7452
			6.5	0.5907	0.7076	0.6041	0.6807	0.6394	0.6894	0.584	0.6531	0.6695	0.6955	0.7409	0.6473	0.6618	0.6762	0.5925	0.5938	0.7819	0.6604	0.6908	0.7936
			7	0.617	0.7345	0.6332	0.7226	0.6592	0.7183	0.6133	0.6797	0.7158	0.7366	0.7676	0.6746	0.7	0.7042	0.6208	0.6223	0.8086	0.6891	0.7147	0.8228
			7.5	0.6417	0.7589	0.6547	0.7536	0.6801	0.7408	0.6403	0.6961	0.741	0.7643	0.7865	0.6964	0.7358	0.7237	0.6465	0.6495	0.8506	0.7086	0.7286	0.8681
			8	0.6595	0.7972	0.6648	0.7861	0.6987	0.7588	0.6617	0.7039	0.7745	0.8009	0.8227	0.7062	0.7572	0.7337	0.6646	0.6675	0.8891	0.7205	0.7369	0.909
			8.5	0.6681	0.8487	0.6675	0.8208	0.7149	0.7927	0.6709	0.7103	0.8151	0.8375	0.8577	0.7129	0.7766	0.7405	0.6707	0.6746	0.9207	0.727	0.7422	0.9376
			9	0.671	0.8865	0.6704	0.8689	0.7314	0.8432	0.6753	0.7156	0.8619	0.8811	0.8909	0.7187	0.8137	0.7448	0.673	0.6781	0.9263	0.7333	0.7471	0.9456
			9.5	0.6717	0.8975	0.6712	0.9024	0.7429	0.8762	0.675	0.7213	0.8978	0.9066	0.909	0.7247	0.8479	0.7499	0.6738	0.6802	0.9336	0.7385	0.752	0.954
			10	0.6727	0.9088	0.6719	0.9137	0.7783	0.8914	0.6761	0.7253	0.9043	0.9218	0.921	0.7284	0.8808	0.7541	0.676	0.6829	0.9413	0.7443	0.758	0.9636
			10.5	0.6735	0.9093	0.6726	0.9218	0.8095	0.9057	0.6767	0.73	0.9119	0.9303	0.9274	0.7334	0.9166	0.7588	0.6761	0.6841	0.9491	0.7493	0.7619	0.9704
			11	0.6739	0.9089	0.6728	0.9243	0.8379	0.914	0.6774	0.7335	0.9136	0.9369	0.9306	0.7375	0.9285	0.7645	0.6764	0.6857	0.9591	0.7547	0.7663	0.9805
			11.5	0.6737	0.9111	0.6722	0.9245	0.8751	0.9165	0.6771	0.737	0.9131	0.9362	0.9385	0.7421	0.9385	0.7677	0.6768	0.6865	0.9697	0.7588	0.7706	0.9919
			12	0.6737	0.914	0.6719	0.9229	0.8889	0.9253	0.6769	0.74	0.9145	0.9402	0.9487	0.7453	0.9421	0.7707	0.6764	0.6866	0.9734	0.7625	0.7743	1.0014
			12.5	0.6731	0.9122	0.6701	0.9258	0.9012	0.9356	0.6758	0.7421	0.9197	0.9474	0.9569	0.7483	0.9454	0.7734	0.6759	0.6868	0.9709	0.765	0.7765	0.9999
			13	0.6718	0.907	0.6681	0.929	0.9128	0.9465	0.6751	0.7448	0.9214	0.9523	0.9567	0.7515	0.9507	0.7759	0.6747	0.6863	0.9668	0.768	0.7792	0.9975
			13.5	0.6708	0.9011	0.6668	0.926	0.9229	0.9506	0.6728	0.7459	0.9185	0.9478	0.9532	0.7532	0.9539	0.7775	0.6734	0.685	0.963	0.7705	0.7807	0.9942
			14	0.6682	0.8933	0.6636	0.9208	0.9336	0.9466	0.6712	0.7469	0.9127	0.9444	0.9482	0.7544	0.9538	0.7792	0.6721	0.6839	0.9592	0.7719	0.7816	0.9911
			14.5	0.6656	0.8862	0.6608	0.9143	0.9441	0.9405	0.6683	0.7467	0.9062	0.9391	0.9435	0.7551	0.9495	0.7791	0.6694	0.6825	0.955	0.7722	0.7814	0.9881
			15	0.6628	0.8784	0.6574	0.9084	0.9576	0.9356	0.6657	0.7465	0.9007	0.9337	0.9394	0.7556	0.9444	0.7792	0.667	0.6801	0.9513	0.7731	0.7812	0.985
			15.5	0.6603	0.8709	0.6542	0.9025	0.9548	0.9296	0.663	0.7464	0.8947	0.9282	0.9343	0.7559	0.9389	0.7799	0.6645	0.6781	0.9466	0.7728	0.7813	0.9842
			16	0.6581	0.865	0.6503	0.8972	0.9474	0.9246	0.6601	0.7464	0.8902	0.9238	0.9309	0.7561	0.9334	0.7792	0.6618	0.6751	0.9436	0.7728	0.7803	0.9798
			16.5	0.6541	0.8576	0.6464	0.8916	0.9415	0.9204	0.6568	0.7451	0.8861	0.9184	0.927	0.7555	0.9273	0.7788	0.6587	0.6727	0.9399	0.7721	0.7794	0.9749
			17	0.6519	0.8512	0.6429	0.8873	0.9366	0.9154	0.6537	0.7449	0.8813	0.9145	0.9233	0.7553	0.9221	0.7779	0.6558	0.6695	0.9361	0.7718	0.778	0.9696
			17.5	0.6485	0.8457	0.6398	0.884	0.9329	0.9119	0.6504	0.7434	0.8775	0.9103	0.9207	0.7548	0.917	0.7777	0.6529	0.6662	0.9318	0.7706	0.7763	0.9664
			18	0.646	0.8404	0.6368	0.8797	0.9293	0.9087	0.6475	0.7423	0.8736	0.9067	0.9169	0.7538	0.9121	0.7765	0.6499	0.6638	0.9283	0.7713	0.7755	0.9621
			18.5	0.6418	0.8357	0.6326	0.8761	0.925	0.905	0.6443	0.7415	0.8703	0.9024	0.9125	0.7537	0.9078	0.7762	0.6471	0.661	0.9247	0.7695	0.7737	0.9588
			19	0.6383	0.8309	0.629	0.8723	0.9224	0.9034	0.6412	0.7417	0.867	0.8996	0.9086	0.7537	0.9032	0.7751	0.6446	0.6575	0.9215	0.7689	0.7714	0.9553
			19.5	0.6355	0.8261	0.6263	0.8681	0.9185	0.8998	0.6383	0.7405	0.863	0.8948	0.9051	0.7523	0.8992	0.7745	0.6413	0.6546	0.9184	0.7677	0.7694	0.9511
			20	0.6326	0.821	0.6231	0.8653	0.9156	0.8977	0.6354	0.7396	0.8608	0.8915	0.902	0.7519	0.8948	0.7732	0.6382	0.6517	0.9163	0.7672	0.7674	0.9472
			20.5	0.6296	0.8179	0.6197	0.8619	0.911	0.8948	0.6331	0.738	0.8571	0.8883	0.8986	0.7513	0.8909	0.7723	0.6354	0.6489	0.9142	0.7657	0.7653	0.9449
			21	0.6253	0.813	0.6163	0.8581	0.9066	0.8914	0.6306	0.7377	0.8533	0.8838	0.8947	0.7509	0.8861	0.7717	0.6331	0.6465	0.9108	0.7648	0.7635	0.9417
			21.5	0.6228	0.8087	0.6137	0.8552	0.9024	0.8897	0.6275	0.7365	0.8508	0.8809	0.8925	0.7493	0.8834	0.7701	0.6297	0.6432	0.909	0.7643	0.7618	0.9386
			22	0.6182	0.8047	0.6115	0.8524	0.8979	0.8872	0.6251	0.7356	0.848	0.8768	0.8891	0.7484	0.8801	0.7691	0.6274	0.6409	0.9061	0.7628	0.7592	0.9358
			22.5	0.6162	0.8009	0.6095	0.8507	0.8947	0.8862	0.6233	0.7348	0.8461	0.8743	0.8863	0.7482	0.8762	0.7682	0.6249	0.6379	0.9043	0.7601	0.7576	0.9328
			23	0.6128	0.7967	0.6066	0.8479	0.8914	0.8838	0.6209	0.7341	0.8432	0.871	0.8825	0.7474	0.8727	0.7673	0.623	0.6357	0.9011	0.7597	0.7556	0.9304
			23.5	0.6101	0.7926	0.6037	0.8463	0.8881	0.8829	0.619	0.7325	0.8406	0.868	0.8805	0.7467	0.8691	0.7659	0.6207	0.6333	0.8992	0.7588	0.7531	0.9273
			24	0.6063	0.789	0.6016	0.8445	0.8858	0.8815	0.6178	0.7318	0.8402	0.8656	0.877	0.7453	0.8652	0.7656	0.6189	0.6306	0.8957	0.7575	0.7516	0.9251
ANOVA LB v Glc = F_onewayResult(statistic=75.0262160094052, adjusted pvalue=0.000147222)
ANOVA LB v GEN = F_onewayResult(statistic=335.09114217437093, adjusted pvalue=4.8957879747149E-07)
ANOVA LB v GlcGEN = F_onewayResult(statistic=165.2432515498249, adjusted pvalue=7.60199757352236E-06)
ANOVA Glc v GEN = F_onewayResult(statistic=253.44550691475874, adjusted pvalue=1.45623193007317E-06)
ANOVA Glc v GlcGEN = F_onewayResult(statistic=8.416895237736341, adjusted pvalue=0.119132905548261)
ANOVA GEN v GlcGEN = F_onewayResult(statistic=1311.3476269337461, adjusted pvalue=2.22325046583466E-09)

## Sheet: 5
Strain (LB)	Wells	Strain (LB + 1 µg/mL gentamicin)	Wells		CycleNr	B3	B4	B5	B6	B7	B8	B11	C3	C4	C5	C6	C7	C8	C11	D3	D4	D5	D6	D7	D8	D11	E3	E4	E5	E6	E7	E8	E11	F3	F4	F5	F6	F7	F8	F11	G3	G4	G5	G6	G7	G8	G11
Ancestor	B11, C11, D11	Ancestor	E11, F11, G11		0	0.0036	0.0018	0.0024	0.001	0.0021	0.0034	0.0011	0.0031	0.0037	0.0034	0.0008	0.0023	0.0036	0.0012	0.0022	0.0012	0.0009	0.0012	0.001	0.0014	0.0012	0.0048	0.0042	0.0014	0.0032	0.0067	0.0031	0.0078	0.0016	0.0022	0.0019	0.003	0.0022	0.0036	0.0032	0.002	0.0046	0.0038	0.0033	0.0031	0.0026	0.0021
Control 1	B3, C3, D3	Control 1	E3, F3, G3		0.5	0.0048	0.0027	0.0038	0.0022	0.0037	0.0047	0.0034	0.0037	0.0044	0.0043	0.0019	0.0034	0.0044	0.0022	0.0029	0.0015	0.0016	0.0017	0.0021	0.0019	0.002	0.0048	0.004	0.0015	0.0034	0.0071	0.0032	0.0077	0.0021	0.0033	0.0019	0.0027	0.0022	0.0036	0.0031	0.0017	0.0042	0.0033	0.0027	0.003	0.0025	0.0017
Control 2	B4, C4, D4	Control 2	E4, F4, G4		1	0.0077	0.0052	0.007	0.0045	0.0077	0.0075	0.0047	0.0066	0.0065	0.0071	0.0042	0.007	0.0072	0.004	0.0053	0.0034	0.0046	0.004	0.0055	0.0044	0.0036	0.0051	0.0042	0.0019	0.0035	0.0079	0.0033	0.0079	0.0029	0.0026	0.0023	0.0031	0.0028	0.0042	0.0035	0.0021	0.0042	0.0045	0.0031	0.0035	0.0028	0.002
Control 3	B5, C5, D5	Control 3	E5, F5, G5		1.5	0.0155	0.0113	0.0163	0.0124	0.0197	0.0174	0.0098	0.0149	0.0112	0.0156	0.0113	0.0177	0.016	0.0093	0.0134	0.0084	0.0131	0.0105	0.0161	0.0122	0.0085	0.0067	0.0048	0.0028	0.0042	0.0106	0.0042	0.0083	0.0038	0.0025	0.0031	0.0039	0.0051	0.0047	0.0036	0.0033	0.0047	0.0042	0.0041	0.006	0.0032	0.0023
Control 4	B6, C6, D6	Control 4	E6, F6, G6		2	0.0419	0.0313	0.0444	0.036	0.0557	0.0475	0.0258	0.0408	0.028	0.0422	0.0335	0.0509	0.045	0.0248	0.038	0.0241	0.0402	0.0309	0.0501	0.0382	0.0229	0.0102	0.0061	0.005	0.0067	0.0178	0.0066	0.0099	0.007	0.0055	0.0056	0.0063	0.0137	0.0069	0.005	0.0064	0.0059	0.0065	0.0058	0.0121	0.0055	0.0037
Control 5	B7, C7, D7	Control 5	E7, F7, G7		2.5	0.1035	0.07	0.1048	0.0875	0.1272	0.1108	0.0687	0.0985	0.0657	0.0986	0.0825	0.1176	0.1056	0.0669	0.0921	0.0592	0.0972	0.0775	0.116	0.0922	0.0627	0.02	0.0088	0.0118	0.013	0.0396	0.0131	0.0136	0.0161	0.0068	0.012	0.0128	0.0344	0.0129	0.0085	0.0146	0.008	0.0121	0.0118	0.0299	0.0102	0.0066
Control 6	B8, C8, D8	Control 6	E8, F8, G8		3	0.2313	0.163	0.2309	0.2064	0.248	0.2349	0.1523	0.2242	0.16	0.2175	0.1965	0.2336	0.2293	0.1494	0.2118	0.138	0.2198	0.186	0.2324	0.2117	0.1402	0.0473	0.0143	0.03	0.0314	0.0862	0.0315	0.0237	0.0425	0.0108	0.0302	0.0315	0.0797	0.0299	0.0185	0.0383	0.0127	0.0281	0.0281	0.0698	0.0249	0.0154
					3.5	0.3683	0.2942	0.3623	0.3421	0.3496	0.3665	0.2809	0.3602	0.2902	0.3443	0.3284	0.3412	0.3617	0.2805	0.3519	0.258	0.3527	0.3169	0.338	0.3369	0.2687	0.101	0.0257	0.0716	0.0691	0.1811	0.072	0.051	0.0947	0.0225	0.071	0.0699	0.1722	0.0689	0.0433	0.0856	0.0218	0.0665	0.0636	0.1502	0.0615	0.0372
					4	0.4875	0.3966	0.4618	0.4464	0.4125	0.4576	0.3967	0.4702	0.4021	0.445	0.4302	0.4086	0.4606	0.4019	0.4663	0.3638	0.4628	0.4219	0.3973	0.4453	0.3892	0.2156	0.0501	0.16	0.1544	0.296	0.1633	0.1047	0.2061	0.0478	0.1578	0.1578	0.2997	0.1516	0.0932	0.1896	0.0438	0.1418	0.1397	0.2595	0.1314	0.0823
					4.5	0.5501	0.4654	0.5357	0.52	0.4422	0.523	0.4812	0.5418	0.4717	0.5156	0.5078	0.4379	0.533	0.4918	0.5378	0.4285	0.539	0.4969	0.4247	0.5191	0.4815	0.3534	0.1079	0.2881	0.2754	0.3994	0.2926	0.2151	0.344	0.0896	0.2882	0.2824	0.4152	0.2828	0.1979	0.327	0.0853	0.2698	0.2612	0.3611	0.2573	0.1789
					5	0.595	0.4987	0.5748	0.5665	0.4828	0.559	0.5429	0.5894	0.5059	0.5535	0.5535	0.4782	0.5714	0.554	0.5875	0.4651	0.5778	0.5429	0.4655	0.5564	0.5431	0.4605	0.2108	0.403	0.3897	0.4488	0.4066	0.3474	0.4501	0.1916	0.4088	0.402	0.4667	0.3971	0.3324	0.4287	0.1749	0.393	0.3826	0.4128	0.3885	0.3074
					5.5	0.6383	0.5325	0.6086	0.6029	0.5275	0.5922	0.578	0.6343	0.5397	0.5869	0.5921	0.5224	0.606	0.5875	0.6326	0.5044	0.6129	0.5802	0.5129	0.5925	0.5764	0.5246	0.3263	0.4851	0.475	0.4825	0.4889	0.4424	0.5206	0.3096	0.4932	0.4908	0.4952	0.488	0.4373	0.4963	0.2955	0.4861	0.4777	0.4382	0.4842	0.4264
					6	0.6695	0.5585	0.6371	0.6367	0.5689	0.6215	0.6099	0.6687	0.5651	0.6154	0.6251	0.5615	0.6369	0.6193	0.6671	0.5263	0.6439	0.6159	0.5458	0.624	0.6083	0.5616	0.3917	0.5228	0.5046	0.5098	0.5261	0.5164	0.5606	0.4016	0.5322	0.523	0.5143	0.531	0.5164	0.5363	0.3837	0.5284	0.5138	0.4722	0.533	0.5095
					6.5	0.6974	0.5702	0.664	0.6707	0.5986	0.6478	0.638	0.6975	0.5821	0.6415	0.6584	0.5885	0.6662	0.6491	0.6988	0.5417	0.672	0.6497	0.5704	0.6535	0.6388	0.5765	0.4211	0.5442	0.5294	0.5269	0.5453	0.5504	0.5757	0.4411	0.5556	0.5517	0.5302	0.5518	0.5544	0.5547	0.4354	0.5526	0.543	0.4982	0.5539	0.5498
					7	0.7238	0.5794	0.689	0.6958	0.6222	0.6709	0.6633	0.7255	0.5874	0.6677	0.684	0.6103	0.6868	0.675	0.7285	0.5514	0.6977	0.6745	0.5906	0.6709	0.6649	0.5854	0.436	0.5629	0.5494	0.5357	0.5615	0.5731	0.5857	0.4612	0.5753	0.5744	0.542	0.566	0.5789	0.5701	0.4569	0.5694	0.567	0.5123	0.569	0.572
					7.5	0.7478	0.586	0.7013	0.7137	0.6432	0.6819	0.6868	0.7499	0.5952	0.6837	0.7058	0.6303	0.6964	0.6995	0.7496	0.5601	0.7108	0.6897	0.6076	0.6786	0.6893	0.5911	0.437	0.5715	0.5541	0.5356	0.5681	0.5905	0.5901	0.4651	0.5858	0.5829	0.5434	0.5785	0.5978	0.5773	0.4662	0.5836	0.5755	0.5155	0.5821	0.5907
					8	0.762	0.597	0.707	0.7217	0.6618	0.6891	0.7076	0.7642	0.6029	0.69	0.7152	0.6488	0.7012	0.7195	0.7631	0.567	0.7163	0.6985	0.6233	0.6833	0.7069	0.5921	0.4273	0.5743	0.5549	0.5314	0.5705	0.6074	0.592	0.4568	0.589	0.5858	0.5419	0.5811	0.6166	0.5799	0.4593	0.5877	0.5814	0.5145	0.5849	0.6074
					8.5	0.7708	0.6012	0.7098	0.7277	0.6778	0.6921	0.7168	0.7727	0.6108	0.6944	0.7214	0.6622	0.7049	0.729	0.7715	0.5752	0.7193	0.7048	0.6354	0.6873	0.7148	0.5894	0.4174	0.5719	0.5519	0.528	0.5663	0.6146	0.5892	0.4477	0.585	0.5853	0.5392	0.5792	0.6254	0.5788	0.4506	0.5856	0.5849	0.5132	0.5832	0.615
					9	0.777	0.6062	0.7121	0.7347	0.6845	0.6951	0.7223	0.7785	0.6155	0.696	0.7268	0.6746	0.7075	0.7336	0.7755	0.5859	0.7211	0.711	0.6462	0.6888	0.7206	0.5838	0.4061	0.5653	0.5466	0.524	0.56	0.6178	0.5845	0.4368	0.5784	0.5804	0.5359	0.5719	0.6289	0.575	0.4411	0.5794	0.5796	0.5095	0.5776	0.6185
					9.5	0.7792	0.6116	0.714	0.7394	0.6924	0.698	0.7259	0.7804	0.6202	0.698	0.7316	0.6837	0.709	0.7374	0.7776	0.5913	0.7241	0.7158	0.6518	0.692	0.7244	0.5787	0.3945	0.5597	0.5411	0.5197	0.5531	0.6149	0.5778	0.426	0.5714	0.5752	0.5338	0.5657	0.6268	0.5707	0.4286	0.5722	0.5744	0.505	0.5698	0.6161
					10	0.781	0.6163	0.7162	0.7441	0.6982	0.6998	0.7294	0.7817	0.6255	0.6998	0.7355	0.6903	0.7106	0.7411	0.7778	0.597	0.7244	0.7199	0.6569	0.6939	0.7285	0.5725	0.3831	0.5537	0.5355	0.5158	0.5466	0.6093	0.5711	0.4156	0.5653	0.57	0.5294	0.5599	0.621	0.5654	0.4178	0.5655	0.5679	0.5004	0.5627	0.6099
					10.5	0.7811	0.6202	0.717	0.7485	0.7005	0.7006	0.7316	0.7816	0.629	0.7006	0.7401	0.6955	0.7123	0.7443	0.7775	0.6024	0.7254	0.723	0.6601	0.6951	0.732	0.5676	0.3731	0.55	0.5306	0.5128	0.5421	0.6022	0.566	0.4057	0.5605	0.5655	0.5261	0.5537	0.6153	0.5604	0.4086	0.5602	0.5629	0.4961	0.5572	0.6049
					11	0.7818	0.6234	0.7179	0.7508	0.7014	0.7026	0.7352	0.781	0.6322	0.7009	0.7413	0.6991	0.7134	0.7468	0.7786	0.6071	0.7255	0.7249	0.6612	0.696	0.7357	0.5624	0.3628	0.546	0.5251	0.509	0.5373	0.5969	0.559	0.3962	0.556	0.5606	0.5218	0.5488	0.6084	0.5553	0.3988	0.5547	0.5589	0.4915	0.5511	0.5982
					11.5	0.7796	0.6266	0.7183	0.7512	0.7019	0.703	0.7373	0.7801	0.6353	0.7008	0.7419	0.6997	0.7133	0.7494	0.7763	0.6119	0.725	0.7243	0.6643	0.6964	0.7387	0.557	0.3534	0.5416	0.5212	0.5055	0.533	0.5905	0.5545	0.3868	0.5514	0.5559	0.5183	0.5442	0.603	0.5503	0.3893	0.5499	0.5537	0.4875	0.5462	0.5924
					12	0.7777	0.6277	0.7184	0.7497	0.7017	0.7033	0.7396	0.7779	0.6358	0.6998	0.7412	0.7	0.7125	0.7512	0.7752	0.6141	0.7239	0.7236	0.6646	0.6964	0.7413	0.5525	0.3441	0.5377	0.5175	0.5018	0.5291	0.585	0.5483	0.3784	0.547	0.5512	0.514	0.5394	0.5967	0.5456	0.3813	0.5455	0.5481	0.4833	0.5414	0.5865
					12.5	0.7769	0.6299	0.7188	0.7485	0.7002	0.7046	0.7418	0.7771	0.6378	0.6991	0.7419	0.6998	0.712	0.7538	0.774	0.6137	0.723	0.7245	0.6648	0.696	0.7434	0.5486	0.3359	0.5341	0.5138	0.4988	0.5259	0.5794	0.5445	0.3709	0.5443	0.547	0.5098	0.5361	0.5915	0.5403	0.373	0.5423	0.5443	0.4797	0.5377	0.5808
					13	0.7747	0.6302	0.7175	0.7495	0.6978	0.7032	0.7433	0.7748	0.6376	0.6985	0.7399	0.6991	0.7112	0.7552	0.7724	0.6168	0.7217	0.7219	0.6636	0.6956	0.7444	0.5437	0.3275	0.531	0.5102	0.496	0.5219	0.5745	0.5396	0.3634	0.5407	0.5435	0.5062	0.5321	0.5862	0.5355	0.3658	0.5388	0.5406	0.4758	0.5333	0.5756
					13.5	0.7733	0.6306	0.7173	0.7475	0.6969	0.7034	0.7451	0.7732	0.6384	0.6973	0.7394	0.6985	0.7104	0.7571	0.7727	0.6179	0.7203	0.7223	0.663	0.6942	0.746	0.5407	0.3202	0.5276	0.5071	0.4931	0.5192	0.5707	0.5364	0.3567	0.5375	0.5402	0.5029	0.5296	0.582	0.5318	0.359	0.5346	0.5372	0.472	0.5298	0.5699
					14	0.7704	0.6297	0.7162	0.746	0.695	0.702	0.746	0.7712	0.637	0.6964	0.7366	0.697	0.7087	0.7572	0.7686	0.6167	0.719	0.7204	0.662	0.6927	0.7465	0.5368	0.3131	0.5253	0.5042	0.4897	0.5164	0.5663	0.5326	0.3501	0.5347	0.5366	0.4986	0.5264	0.5775	0.5268	0.3526	0.5315	0.534	0.4681	0.5263	0.5666
					14.5	0.7683	0.6295	0.7151	0.744	0.6934	0.7007	0.7461	0.7686	0.6374	0.6947	0.736	0.6955	0.7079	0.757	0.7658	0.617	0.7173	0.7193	0.6615	0.6914	0.7467	0.5334	0.3069	0.5219	0.5011	0.487	0.5131	0.5625	0.5289	0.3438	0.5314	0.5334	0.4959	0.5238	0.573	0.5228	0.3468	0.5284	0.5306	0.4646	0.5235	0.5613
					15	0.7654	0.6288	0.7139	0.7415	0.6921	0.6998	0.7468	0.7672	0.6357	0.6938	0.7352	0.6942	0.7058	0.7573	0.7648	0.6158	0.7164	0.7178	0.6605	0.6899	0.7471	0.5302	0.3011	0.5201	0.4984	0.4844	0.5113	0.5592	0.526	0.3387	0.5297	0.5304	0.4929	0.5217	0.5697	0.519	0.3413	0.5249	0.5284	0.4614	0.5205	0.5569
					15.5	0.7627	0.6268	0.7125	0.7405	0.6896	0.6979	0.7461	0.7644	0.6346	0.6924	0.7332	0.6914	0.7041	0.7563	0.7634	0.6123	0.7145	0.7169	0.6593	0.6883	0.7462	0.5272	0.2956	0.5174	0.4957	0.4805	0.5084	0.5553	0.5224	0.3334	0.5272	0.527	0.4892	0.519	0.5657	0.5152	0.3363	0.5222	0.5251	0.4581	0.5176	0.5522
					16	0.7598	0.6264	0.7116	0.7379	0.6868	0.6958	0.7455	0.7627	0.6333	0.6917	0.732	0.6898	0.7022	0.7557	0.7614	0.6119	0.7137	0.7157	0.6577	0.6863	0.7455	0.5243	0.2904	0.5148	0.4929	0.4783	0.5065	0.5524	0.5185	0.3287	0.5245	0.525	0.486	0.5166	0.5624	0.5119	0.3315	0.5197	0.5214	0.4548	0.5153	0.5488
					16.5	0.7579	0.624	0.71	0.736	0.6856	0.6947	0.7454	0.7607	0.6317	0.6903	0.7303	0.6875	0.701	0.7545	0.7596	0.61	0.7126	0.7143	0.6557	0.6849	0.7443	0.5212	0.2857	0.5127	0.4906	0.4753	0.5049	0.5493	0.5158	0.3242	0.5221	0.5222	0.4827	0.5148	0.5594	0.5073	0.3264	0.5165	0.5187	0.4511	0.5125	0.5454
					17	0.7553	0.6224	0.7087	0.7346	0.6831	0.6933	0.7439	0.7583	0.6306	0.6896	0.7291	0.6856	0.6987	0.7537	0.758	0.6111	0.7117	0.713	0.6552	0.6839	0.7435	0.5178	0.2816	0.5106	0.488	0.4731	0.5029	0.5465	0.5128	0.3197	0.52	0.5195	0.48	0.513	0.5558	0.5046	0.3223	0.5145	0.5163	0.4482	0.5107	0.542
					17.5	0.7538	0.6211	0.7077	0.733	0.6805	0.6899	0.7428	0.757	0.6284	0.688	0.7277	0.6842	0.6973	0.7522	0.757	0.6094	0.71	0.7115	0.6523	0.6817	0.7426	0.5152	0.2775	0.5086	0.4864	0.4705	0.501	0.5443	0.5104	0.3158	0.518	0.5169	0.4767	0.5109	0.553	0.5012	0.3186	0.5124	0.5131	0.4448	0.5087	0.5386
					18	0.7513	0.6182	0.706	0.732	0.6788	0.6888	0.7415	0.7548	0.6262	0.6869	0.7262	0.682	0.6956	0.7512	0.7543	0.6055	0.709	0.711	0.6503	0.6803	0.741	0.5128	0.2736	0.5062	0.4835	0.4674	0.4981	0.5418	0.5069	0.3117	0.5159	0.5139	0.4735	0.5091	0.5506	0.4982	0.3141	0.5094	0.5102	0.4417	0.506	0.5353
					18.5	0.7495	0.6165	0.7058	0.7313	0.6764	0.6871	0.7411	0.7525	0.6251	0.6865	0.7255	0.6809	0.6945	0.7503	0.7529	0.6041	0.7082	0.7102	0.6489	0.6792	0.7402	0.5101	0.2699	0.5042	0.4816	0.4652	0.4968	0.5395	0.5041	0.3082	0.514	0.5124	0.4712	0.5069	0.5479	0.4952	0.3102	0.5074	0.5075	0.4396	0.5036	0.5324
					19	0.7477	0.6149	0.7049	0.7282	0.6744	0.686	0.7398	0.7516	0.6241	0.6852	0.724	0.6782	0.6924	0.749	0.7516	0.6056	0.7066	0.7087	0.647	0.6771	0.7389	0.5073	0.2672	0.5029	0.4796	0.4625	0.4953	0.5376	0.5014	0.3046	0.512	0.5104	0.4683	0.506	0.5456	0.4915	0.3066	0.5051	0.5055	0.4373	0.5022	0.5298
					19.5	0.7449	0.612	0.7035	0.7291	0.6718	0.684	0.7382	0.7492	0.6222	0.6833	0.7227	0.6767	0.6912	0.7473	0.7497	0.6036	0.7061	0.7073	0.6456	0.6761	0.7369	0.5046	0.2639	0.5007	0.4775	0.4597	0.4936	0.5349	0.4988	0.3011	0.5102	0.5087	0.4652	0.5042	0.5442	0.4895	0.303	0.5031	0.5026	0.4349	0.5004	0.5277
					20	0.7436	0.6098	0.7026	0.7242	0.6691	0.6822	0.7375	0.7477	0.6203	0.683	0.7211	0.6741	0.6898	0.7461	0.7483	0.5991	0.7049	0.7062	0.6441	0.6747	0.7358	0.5025	0.2613	0.4989	0.4758	0.4571	0.4922	0.5337	0.4967	0.2981	0.5088	0.5065	0.4628	0.5026	0.5422	0.4857	0.3001	0.5012	0.5005	0.4322	0.4989	0.525
					20.5	0.7414	0.608	0.7012	0.7236	0.6673	0.6808	0.7355	0.746	0.6194	0.6816	0.7218	0.6724	0.6882	0.7448	0.7471	0.5977	0.7036	0.7049	0.6419	0.6736	0.7353	0.4997	0.2587	0.497	0.4739	0.4549	0.49	0.5315	0.4941	0.2948	0.5065	0.5051	0.4599	0.501	0.5406	0.4827	0.2963	0.4988	0.4983	0.4294	0.497	0.5222
					21	0.7388	0.6059	0.7004	0.722	0.665	0.6793	0.7348	0.7447	0.6173	0.681	0.7197	0.6703	0.6869	0.7435	0.7458	0.5962	0.7034	0.7044	0.6404	0.6723	0.7335	0.4976	0.2561	0.4959	0.4722	0.4534	0.4892	0.5303	0.4912	0.2922	0.5053	0.5032	0.4578	0.4994	0.5387	0.4793	0.2931	0.4975	0.4956	0.4271	0.4949	0.5207
					21.5	0.7375	0.6042	0.6992	0.7204	0.663	0.6769	0.7325	0.7434	0.6164	0.6807	0.7187	0.6685	0.6856	0.7422	0.7443	0.5971	0.7027	0.702	0.639	0.6708	0.7325	0.4952	0.2538	0.4945	0.4706	0.4507	0.4878	0.5288	0.4885	0.2897	0.5036	0.502	0.4559	0.4979	0.5369	0.4765	0.2902	0.4958	0.4944	0.4246	0.4934	0.5184
					22	0.736	0.6026	0.6983	0.7184	0.6608	0.6766	0.7317	0.7409	0.6158	0.6799	0.7195	0.6663	0.6849	0.7423	0.743	0.5965	0.7021	0.7022	0.6372	0.6699	0.7313	0.4932	0.2518	0.4931	0.4683	0.4479	0.486	0.5275	0.4856	0.287	0.5021	0.4999	0.4533	0.4968	0.5353	0.474	0.2878	0.4938	0.4926	0.4231	0.4921	0.5164
					22.5	0.734	0.6	0.6969	0.7169	0.6585	0.6744	0.7304	0.7396	0.6138	0.6791	0.7163	0.665	0.6835	0.7398	0.7413	0.5943	0.7007	0.7008	0.6357	0.6689	0.7298	0.4908	0.2493	0.491	0.4671	0.4459	0.4848	0.5257	0.4842	0.2842	0.5004	0.4987	0.4509	0.4952	0.5338	0.4708	0.2849	0.492	0.4902	0.4206	0.4901	0.5143
					23	0.7312	0.5988	0.6963	0.7147	0.6576	0.6738	0.7289	0.7388	0.612	0.6777	0.7164	0.6632	0.6821	0.7391	0.7399	0.5917	0.7001	0.6995	0.6336	0.6671	0.7284	0.4886	0.2476	0.4897	0.4647	0.4438	0.4831	0.5243	0.481	0.2821	0.4987	0.4965	0.4482	0.4938	0.5327	0.4685	0.2819	0.4897	0.4888	0.4183	0.4886	0.512
					23.5	0.7299	0.5959	0.6949	0.714	0.6556	0.6727	0.7271	0.7371	0.611	0.6768	0.7143	0.6606	0.6813	0.7383	0.7391	0.5911	0.6994	0.6977	0.633	0.6662	0.7275	0.4865	0.2456	0.4879	0.4636	0.442	0.4822	0.5223	0.4793	0.2796	0.4972	0.4955	0.4459	0.4919	0.531	0.4655	0.2794	0.4886	0.4874	0.4162	0.4872	0.5109
					24	0.7275	0.5946	0.6939	0.713	0.6525	0.6709	0.7256	0.7348	0.6092	0.6757	0.7134	0.6581	0.6803	0.7367	0.7377	0.5906	0.6987	0.6977	0.6312	0.6652	0.7263	0.4845	0.2443	0.4861	0.4624	0.4398	0.4806	0.521	0.4769	0.2778	0.4956	0.4947	0.4441	0.491	0.5295	0.4628	0.2767	0.4863	0.4853	0.4142	0.4851	0.5087

## Sheet: 6
LB only
Condition	Wells		CycleNr	B3	B4	B5	B6	B7	B8	B9	B10	B11	C3	C4	C5	C6	C7	C8	C9	C10	C11	D3	D4	D5	D6	D7	D8	D9	D10	D11	E2	E3	E4	E5	E6	E7	E8	E9	E10	E11	F2	F3	F4	F5	F6	F7	F8	F9	F10
Ancestor	E11, F11, G11		0	0.0069	0.0071	0.0102	0.0113	0.0061	0.0069	0.0082	0.0071	0.0047	0.0075	0.0101	0.0087	0.0077	0.008	0.0041	0.0081	0.0118	0.0043	0.0067	0.0103	0.0046	0.0076	0.0082	0.0027	0.0033	0.0052	0.0036	0.0101	0.0073	0.0162	0.0146	0.0138	0.0117	0.0086	0.0109	0.0072	0.0032	0.0065	0.0049	0.0085	0.0082	0.0059	0.0078	0.0045	0.007	0.0054
Glc 1A	B3, C3, D3		0.5	0.0034	0.003	0.0026	0.0024	0.0021	0.0034	0.006	0.0029	0.0023	0.0051	0.0029	0.0057	0.0031	0.0026	0.0028	0.0058	0.0088	0.0038	0.0047	0.0036	0.0021	0.0037	0.0039	0.0025	0.0031	0.0034	0.0033	0.0057	0.0068	0.0096	0.0089	0.0059	0.0074	0.0055	0.0067	0.004	0.0027	0.0053	0.0033	0.0061	0.0049	0.0038	0.0034	0.003	0.0052	0.0043
Glc 1B	B4, C4, D4		1	0.0049	0.0043	0.0036	0.0043	0.0035	0.0047	0.0071	0.0043	0.0033	0.0061	0.0039	0.0063	0.0044	0.0037	0.0038	0.0072	0.0099	0.0038	0.0061	0.0051	0.003	0.0052	0.0041	0.0033	0.0041	0.0045	0.004	0.0055	0.007	0.0111	0.0104	0.0077	0.0086	0.0067	0.0075	0.0053	0.004	0.0063	0.0035	0.0079	0.0059	0.0052	0.007	0.0044	0.0063	0.005
Glc 1C	B5, C5, D5		1.5	0.0082	0.0086	0.006	0.0089	0.0064	0.0077	0.01	0.007	0.0065	0.0096	0.009	0.0085	0.0094	0.007	0.0069	0.0101	0.0127	0.0068	0.0092	0.009	0.0051	0.0097	0.007	0.0058	0.0071	0.0066	0.0069	0.01	0.0067	0.0149	0.0143	0.0118	0.0126	0.0106	0.0103	0.0088	0.0062	0.0089	0.0036	0.0114	0.0102	0.009	0.011	0.008	0.0087	0.0089
Glc 2A	B6, C6, D6		2	0.0196	0.0224	0.0146	0.0251	0.0191	0.0176	0.0218	0.0163	0.0167	0.0214	0.0219	0.0173	0.0253	0.0189	0.0173	0.022	0.0218	0.0168	0.0204	0.0218	0.0134	0.025	0.0163	0.0151	0.0178	0.0151	0.0162	0.0179	0.0083	0.0284	0.0295	0.0265	0.0257	0.0241	0.0196	0.0214	0.0148	0.0179	0.0046	0.0247	0.0245	0.0224	0.0211	0.0207	0.018	0.0215
Glc 2B	B7, C7, D7		2.5	0.0534	0.0605	0.0402	0.0698	0.0545	0.0471	0.055	0.0424	0.0465	0.0554	0.0587	0.0426	0.0693	0.0536	0.0453	0.0544	0.0479	0.0464	0.0515	0.0574	0.0365	0.067	0.045	0.0415	0.0487	0.0391	0.0427	0.0459	0.0109	0.0659	0.0708	0.0683	0.0627	0.0621	0.0463	0.0564	0.0385	0.0439	0.0074	0.0613	0.0648	0.061	0.0582	0.0561	0.0438	0.0561
Glc 2C	B8, C8, D8		3	0.1226	0.1374	0.096	0.1571	0.1285	0.1112	0.1232	0.0989	0.1089	0.1265	0.134	0.0984	0.1575	0.1242	0.1078	0.1236	0.105	0.1084	0.1184	0.1309	0.0891	0.1515	0.1064	0.099	0.1128	0.0916	0.1	0.1035	0.0199	0.1429	0.1524	0.1493	0.1378	0.1381	0.105	0.1266	0.0918	0.1014	0.0155	0.1352	0.1456	0.1368	0.1257	0.1264	0.099	0.1274
Glc 3A	B9, C9, D9		3.5	0.2593	0.2768	0.2162	0.2943	0.2564	0.2404	0.2442	0.2202	0.2258	0.2636	0.2796	0.216	0.294	0.2539	0.2401	0.2495	0.2275	0.2263	0.2521	0.2709	0.2014	0.2853	0.2266	0.2249	0.2319	0.2051	0.2125	0.232	0.0462	0.2881	0.287	0.2874	0.278	0.2681	0.2331	0.2502	0.1978	0.2273	0.0403	0.2752	0.2817	0.2731	0.2647	0.2547	0.2208	0.2529
Glc 3B	B10, C10, D10		4	0.3959	0.4014	0.3579	0.4139	0.3882	0.3709	0.3739	0.3507	0.3517	0.4004	0.4096	0.3594	0.4154	0.3927	0.3753	0.3872	0.3636	0.3572	0.3881	0.4005	0.3425	0.4051	0.3555	0.3574	0.3654	0.3412	0.3443	0.3816	0.1027	0.4247	0.4145	0.4185	0.413	0.4012	0.3747	0.3853	0.3356	0.38	0.0934	0.4141	0.4178	0.4111	0.4087	0.3913	0.3684	0.3903
Glc 3C	B11, C11, D11		4.5	0.4983	0.4979	0.4616	0.5079	0.4768	0.4669	0.4587	0.4523	0.4427	0.5032	0.5057	0.4676	0.5066	0.4867	0.4796	0.4801	0.472	0.4541	0.4913	0.4985	0.4508	0.4975	0.4556	0.4684	0.4643	0.4546	0.4425	0.5014	0.2231	0.5246	0.5136	0.5099	0.5115	0.4997	0.4909	0.4829	0.4482	0.5067	0.2101	0.517	0.5191	0.5119	0.5164	0.4932	0.4904	0.4914
Glc 4A	E2, F2, G2		5	0.5568	0.5523	0.5443	0.5658	0.552	0.519	0.5336	0.5106	0.5216	0.5631	0.5682	0.5503	0.57	0.5591	0.5338	0.5564	0.5297	0.5383	0.5516	0.5584	0.536	0.5631	0.5377	0.5244	0.5414	0.5143	0.5276	0.5684	0.3681	0.5871	0.5751	0.5811	0.5717	0.5711	0.5481	0.5611	0.5412	0.5732	0.3585	0.5785	0.5903	0.5824	0.5787	0.5706	0.5546	0.5696
Glc 4B	E3, F3, G3		5.5	0.6041	0.6016	0.587	0.6036	0.59	0.5802	0.5777	0.5684	0.5703	0.6118	0.6169	0.592	0.609	0.5962	0.5947	0.5949	0.589	0.5864	0.5998	0.6031	0.5795	0.5986	0.5814	0.5812	0.5812	0.5735	0.575	0.6175	0.4831	0.634	0.6141	0.6243	0.6187	0.6089	0.6064	0.6008	0.5929	0.6184	0.4748	0.6254	0.6275	0.6248	0.6224	0.6084	0.6146	0.6105
Glc 4C	E4, F4, G4		6	0.6474	0.6477	0.6206	0.6362	0.6213	0.6225	0.6114	0.6088	0.6063	0.6549	0.6595	0.6284	0.641	0.6294	0.6348	0.6287	0.6302	0.6241	0.6419	0.6454	0.6145	0.6319	0.6135	0.6253	0.6158	0.6127	0.6098	0.6624	0.5468	0.6789	0.6477	0.6602	0.6639	0.6437	0.6496	0.6375	0.6306	0.6614	0.5405	0.6689	0.6633	0.6632	0.666	0.6418	0.6555	0.6455
Glc 5A	E5, F5, G5		6.5	0.6778	0.675	0.6485	0.6622	0.6511	0.6605	0.6397	0.6461	0.6385	0.686	0.6882	0.6577	0.6694	0.6573	0.6716	0.6564	0.6686	0.6553	0.6714	0.6744	0.6456	0.659	0.6426	0.6578	0.6463	0.6486	0.6391	0.6901	0.5914	0.7074	0.6764	0.6908	0.6933	0.6735	0.6884	0.6698	0.6644	0.6898	0.5883	0.6975	0.6931	0.6936	0.6972	0.6717	0.6957	0.6756
Glc 5B	E6, F6, G6		7	0.7018	0.6996	0.6744	0.6855	0.6745	0.6865	0.6625	0.671	0.665	0.7111	0.711	0.6843	0.6937	0.682	0.6972	0.6811	0.6947	0.6797	0.6988	0.7004	0.6713	0.6816	0.6679	0.6824	0.6718	0.673	0.6647	0.714	0.6254	0.7334	0.7006	0.7167	0.719	0.6993	0.7146	0.6956	0.6942	0.7154	0.6221	0.7234	0.7203	0.7181	0.7249	0.6963	0.7222	0.7024
Glc 5C	E7, F7, G7		7.5	0.7272	0.7239	0.6988	0.7089	0.6978	0.7079	0.6858	0.6927	0.6883	0.7391	0.7399	0.7089	0.7164	0.7056	0.7197	0.7047	0.7178	0.7047	0.7271	0.7313	0.6963	0.7066	0.6908	0.7065	0.6948	0.6958	0.6904	0.7495	0.6544	0.7667	0.7263	0.7439	0.7478	0.7253	0.7372	0.7219	0.7213	0.7507	0.652	0.7561	0.7432	0.7462	0.7546	0.7197	0.7481	0.7257
Glc 6A	E8, F8, G8		8	0.7524	0.7507	0.721	0.7291	0.7138	0.7336	0.7068	0.7169	0.7093	0.7637	0.769	0.728	0.7364	0.7253	0.7486	0.7273	0.7466	0.7255	0.752	0.75	0.7118	0.7189	0.7097	0.7354	0.716	0.7272	0.7115	0.7559	0.6712	0.7833	0.7381	0.7575	0.782	0.7422	0.769	0.7441	0.7444	0.7588	0.6699	0.7745	0.754	0.7586	0.786	0.7393	0.7798	0.7484
Glc 6B	E9, F9, G9		8.5	0.7655	0.7634	0.7306	0.7371	0.7293	0.7554	0.7246	0.7418	0.7288	0.7696	0.7731	0.7354	0.742	0.7326	0.7662	0.7388	0.7638	0.7441	0.7568	0.7532	0.7176	0.7246	0.7187	0.7432	0.7241	0.7436	0.7268	0.7622	0.6893	0.7842	0.7425	0.7616	0.7992	0.749	0.7863	0.7535	0.7584	0.7622	0.6862	0.7782	0.757	0.7646	0.8005	0.7464	0.7902	0.7586
Glc 6C	E10, F10, G10		9	0.7675	0.7656	0.7322	0.739	0.7335	0.7613	0.7304	0.7492	0.74	0.7724	0.7739	0.7376	0.7443	0.7354	0.7681	0.7422	0.7677	0.7532	0.7562	0.7534	0.7197	0.7244	0.7203	0.7455	0.7271	0.7419	0.733	0.761	0.71	0.7831	0.7467	0.7642	0.8005	0.7513	0.7851	0.7588	0.7636	0.7608	0.7063	0.7759	0.7589	0.7685	0.8016	0.7515	0.7873	0.7629
			9.5	0.7677	0.765	0.7346	0.7416	0.7338	0.7608	0.7339	0.7484	0.7455	0.7697	0.768	0.7382	0.7459	0.7369	0.7671	0.744	0.7647	0.7564	0.7538	0.7481	0.7192	0.7271	0.7208	0.7413	0.7275	0.7399	0.7343	0.7548	0.7175	0.7784	0.7464	0.7652	0.7992	0.753	0.7811	0.7613	0.7661	0.7548	0.7153	0.7717	0.7571	0.7679	0.7963	0.7523	0.7841	0.7654
			10	0.7646	0.7615	0.7344	0.7422	0.7345	0.7582	0.7336	0.7444	0.7471	0.7642	0.7661	0.7369	0.746	0.7361	0.7602	0.7431	0.7562	0.759	0.7473	0.7425	0.7193	0.7232	0.7202	0.7313	0.728	0.7301	0.7385	0.7492	0.7164	0.7695	0.7478	0.7651	0.7935	0.7533	0.7708	0.7638	0.7665	0.7482	0.7138	0.762	0.7587	0.7695	0.794	0.7528	0.7758	0.7664
			10.5	0.7558	0.7536	0.7349	0.7431	0.734	0.7509	0.736	0.7349	0.7498	0.755	0.7538	0.7368	0.7449	0.7368	0.7507	0.7443	0.7449	0.7601	0.7368	0.7322	0.7187	0.7261	0.7196	0.7203	0.7273	0.721	0.7394	0.7402	0.7127	0.7594	0.7469	0.7655	0.7851	0.7521	0.7594	0.7645	0.7669	0.7394	0.7116	0.7509	0.7585	0.7706	0.7849	0.7524	0.7654	0.7692
			11	0.747	0.7463	0.7354	0.744	0.7333	0.7418	0.7363	0.7253	0.7515	0.7461	0.7476	0.7347	0.7447	0.7362	0.7418	0.7433	0.7362	0.7627	0.729	0.7246	0.7172	0.7233	0.7196	0.7109	0.726	0.7116	0.7411	0.7322	0.7107	0.7512	0.7466	0.7646	0.777	0.7522	0.7499	0.7652	0.7678	0.731	0.7091	0.7437	0.7579	0.7697	0.7774	0.7536	0.7564	0.7687
			11.5	0.7371	0.736	0.7334	0.7436	0.7327	0.7328	0.7361	0.7155	0.7549	0.7394	0.7393	0.7323	0.743	0.7349	0.733	0.7418	0.7282	0.7641	0.721	0.7163	0.7153	0.7225	0.7168	0.7022	0.724	0.7034	0.7421	0.7251	0.7078	0.7417	0.746	0.7634	0.7698	0.75	0.7429	0.7649	0.7682	0.7222	0.706	0.7344	0.7579	0.7699	0.7731	0.7535	0.749	0.7708
			12	0.7309	0.7293	0.7314	0.7425	0.7312	0.7242	0.7356	0.7092	0.7541	0.7318	0.7308	0.7313	0.742	0.7331	0.7246	0.7395	0.7211	0.7643	0.716	0.7098	0.7133	0.7201	0.715	0.6936	0.7229	0.6971	0.7438	0.718	0.7052	0.7345	0.7445	0.7609	0.7622	0.7493	0.7337	0.7657	0.7694	0.717	0.7035	0.7286	0.7573	0.7699	0.7647	0.7541	0.7419	0.7712
			12.5	0.7237	0.7227	0.7298	0.7416	0.7299	0.7178	0.7345	0.702	0.7569	0.7257	0.7283	0.7287	0.7397	0.7313	0.7181	0.7378	0.7146	0.7646	0.7088	0.704	0.7109	0.7189	0.7117	0.6853	0.7207	0.6908	0.7444	0.715	0.7037	0.7296	0.7412	0.7602	0.7557	0.747	0.7267	0.7662	0.7688	0.712	0.6999	0.7234	0.7547	0.7682	0.7604	0.7529	0.7359	0.7731
			13	0.7184	0.7159	0.7271	0.7385	0.7286	0.7106	0.7335	0.6968	0.7584	0.7209	0.7236	0.7256	0.7368	0.7295	0.7111	0.736	0.7103	0.7663	0.7046	0.6982	0.708	0.7162	0.7096	0.6784	0.7172	0.6852	0.7454	0.7081	0.7003	0.725	0.7408	0.7586	0.7509	0.7459	0.7213	0.7652	0.7679	0.7064	0.6967	0.7191	0.7548	0.767	0.7539	0.7513	0.7295	0.7743
			13.5	0.7135	0.7121	0.7262	0.7369	0.7275	0.7064	0.7335	0.691	0.7567	0.7167	0.7167	0.7244	0.7345	0.7267	0.7064	0.7339	0.7049	0.7669	0.7001	0.6945	0.7049	0.7134	0.7087	0.6738	0.7163	0.6811	0.7456	0.706	0.6976	0.7202	0.7383	0.7553	0.7452	0.7443	0.717	0.7654	0.7671	0.7011	0.6938	0.7144	0.7527	0.7655	0.7504	0.7511	0.7249	0.7745
			14	0.7095	0.7075	0.7233	0.7347	0.725	0.7012	0.7322	0.6871	0.7583	0.7126	0.7116	0.7216	0.7328	0.7255	0.7011	0.7328	0.7004	0.7657	0.6964	0.6901	0.7039	0.7108	0.7048	0.6684	0.7122	0.676	0.7449	0.7005	0.6944	0.7152	0.736	0.7533	0.7398	0.7415	0.7114	0.7635	0.7665	0.6983	0.6899	0.7091	0.7513	0.7633	0.7451	0.7503	0.7199	0.774
			14.5	0.7074	0.704	0.7211	0.7337	0.7226	0.6978	0.7292	0.6829	0.7595	0.7094	0.7081	0.7192	0.7305	0.723	0.6963	0.7305	0.6967	0.7663	0.693	0.6854	0.7017	0.7104	0.704	0.6633	0.7108	0.672	0.7449	0.6977	0.6916	0.7106	0.7345	0.7531	0.7367	0.7409	0.7074	0.7621	0.7653	0.6949	0.6881	0.7054	0.75	0.7622	0.7435	0.749	0.7173	0.7726
			15	0.7028	0.7	0.7188	0.7314	0.7218	0.6931	0.7284	0.6785	0.758	0.704	0.7054	0.7169	0.728	0.72	0.6902	0.7275	0.6924	0.766	0.6893	0.6808	0.6983	0.7072	0.7016	0.6559	0.7083	0.6669	0.7429	0.6914	0.6879	0.7049	0.7321	0.7492	0.733	0.7374	0.7017	0.7614	0.7635	0.6901	0.6858	0.6999	0.7469	0.7612	0.738	0.7472	0.7125	0.7726
			15.5	0.6978	0.6948	0.7163	0.7299	0.7192	0.6888	0.7271	0.6756	0.7581	0.6992	0.6984	0.715	0.7261	0.7186	0.6839	0.7261	0.6871	0.7643	0.6857	0.6762	0.6958	0.7046	0.6988	0.6497	0.7064	0.6615	0.7434	0.6871	0.686	0.6983	0.7297	0.7472	0.7291	0.7365	0.697	0.7598	0.762	0.6856	0.6829	0.6964	0.7467	0.7589	0.7369	0.7456	0.7077	0.7701
			16	0.6934	0.6902	0.7136	0.7267	0.717	0.683	0.7257	0.6714	0.758	0.6973	0.6931	0.7122	0.7234	0.7158	0.6776	0.7232	0.6824	0.7623	0.6824	0.671	0.6943	0.7029	0.6973	0.6424	0.705	0.6565	0.7419	0.6843	0.6824	0.6937	0.7299	0.7451	0.7251	0.7339	0.6897	0.7591	0.7606	0.6803	0.6811	0.6903	0.7447	0.7568	0.7318	0.7449	0.7028	0.7701
			16.5	0.6893	0.686	0.7111	0.7243	0.7148	0.6759	0.7233	0.6672	0.756	0.6918	0.689	0.7097	0.7211	0.7138	0.6701	0.7218	0.6772	0.7624	0.6771	0.6646	0.6918	0.7015	0.6952	0.6345	0.7033	0.6496	0.7419	0.6784	0.6797	0.686	0.7275	0.7437	0.7216	0.7316	0.6835	0.7565	0.7585	0.6777	0.679	0.6853	0.7437	0.7546	0.7292	0.743	0.6946	0.7691
			17	0.6852	0.6801	0.7084	0.7233	0.7129	0.6703	0.7221	0.662	0.7548	0.6874	0.6849	0.7078	0.7187	0.7115	0.6628	0.7196	0.6707	0.7601	0.6731	0.6602	0.6899	0.6996	0.6939	0.6276	0.7015	0.6428	0.7404	0.6738	0.6782	0.6792	0.7247	0.7424	0.7173	0.7294	0.6762	0.7543	0.758	0.6728	0.6771	0.6812	0.7419	0.7538	0.7277	0.7406	0.6901	0.7673
			17.5	0.6832	0.6751	0.7073	0.7213	0.711	0.6631	0.7197	0.658	0.7536	0.6835	0.6778	0.7063	0.7176	0.7106	0.6561	0.718	0.6655	0.759	0.6684	0.6535	0.6885	0.6988	0.6911	0.6198	0.6999	0.6367	0.7381	0.6701	0.6759	0.6737	0.7251	0.74	0.7139	0.7275	0.6686	0.7527	0.7555	0.6692	0.6752	0.6745	0.7403	0.752	0.7215	0.7388	0.6842	0.766
			18	0.678	0.6685	0.7057	0.7193	0.7091	0.6572	0.7185	0.6527	0.7516	0.6788	0.6732	0.7051	0.7159	0.7084	0.6486	0.7164	0.6594	0.7581	0.6651	0.649	0.6868	0.6965	0.6899	0.6129	0.6974	0.6295	0.7378	0.6623	0.675	0.6673	0.7213	0.7394	0.7102	0.7267	0.6613	0.75	0.7553	0.6636	0.6718	0.6689	0.7375	0.7507	0.7204	0.739	0.6775	0.7645
			18.5	0.6728	0.6636	0.7042	0.7172	0.7076	0.6504	0.7162	0.6478	0.7506	0.6724	0.6658	0.7031	0.7143	0.7062	0.6411	0.7145	0.6513	0.7566	0.6594	0.6425	0.6849	0.6946	0.688	0.6058	0.6958	0.6219	0.7362	0.6571	0.6723	0.6609	0.7201	0.7367	0.7053	0.7254	0.6536	0.7481	0.7517	0.6566	0.6716	0.6649	0.7367	0.7474	0.7147	0.7372	0.6705	0.7619
			19	0.6676	0.6576	0.7028	0.7153	0.7066	0.6426	0.7143	0.6401	0.7492	0.6668	0.6602	0.7017	0.7125	0.7061	0.6349	0.7128	0.6435	0.7545	0.6546	0.6385	0.6819	0.6932	0.6864	0.6001	0.6937	0.6145	0.7342	0.6497	0.6711	0.6551	0.7181	0.7355	0.7006	0.7227	0.6466	0.7487	0.7499	0.6544	0.6694	0.659	0.7358	0.7476	0.7111	0.7359	0.6632	0.7614
			19.5	0.6624	0.6519	0.6995	0.7144	0.7031	0.6345	0.7126	0.6329	0.7477	0.6616	0.6546	0.6994	0.7105	0.703	0.628	0.7112	0.6352	0.7539	0.6492	0.6327	0.6818	0.6926	0.6845	0.5941	0.693	0.6073	0.7327	0.6434	0.6688	0.6509	0.7169	0.7351	0.6959	0.7219	0.6405	0.7454	0.7491	0.6483	0.6666	0.6538	0.7347	0.7455	0.7063	0.7343	0.6567	0.7583
			20	0.6569	0.6462	0.6987	0.7123	0.703	0.6288	0.7111	0.6267	0.7474	0.6557	0.6497	0.699	0.709	0.7015	0.6223	0.71	0.6285	0.7531	0.6434	0.6277	0.6801	0.6904	0.6828	0.5887	0.691	0.6009	0.7308	0.6399	0.667	0.6455	0.7153	0.7334	0.6908	0.7195	0.6338	0.7446	0.7479	0.6441	0.6669	0.6479	0.7334	0.7447	0.7037	0.7322	0.6508	0.7591
			20.5	0.6517	0.6398	0.6964	0.7108	0.7001	0.6223	0.71	0.6185	0.7453	0.6528	0.6449	0.697	0.7074	0.7007	0.6177	0.7091	0.622	0.7516	0.6397	0.6232	0.6794	0.6896	0.6819	0.5858	0.6896	0.5945	0.7292	0.6343	0.6659	0.6409	0.7143	0.7318	0.6843	0.718	0.6294	0.7422	0.7453	0.6378	0.6645	0.643	0.7317	0.7418	0.6978	0.7312	0.645	0.7572
			21	0.6462	0.6338	0.6949	0.709	0.7002	0.6151	0.7068	0.6121	0.7433	0.6463	0.6421	0.6952	0.7059	0.6985	0.6138	0.7072	0.6159	0.7505	0.6339	0.6195	0.6771	0.6865	0.6799	0.5832	0.6882	0.5891	0.7287	0.6298	0.6653	0.6365	0.7138	0.7309	0.6783	0.7168	0.6245	0.7415	0.7438	0.6328	0.6637	0.6378	0.7306	0.7416	0.6943	0.7285	0.6396	0.7544
			21.5	0.6417	0.6297	0.694	0.7085	0.6987	0.6115	0.7069	0.6055	0.7426	0.6423	0.6396	0.6944	0.7051	0.6979	0.6099	0.7057	0.6093	0.7487	0.6311	0.6157	0.6759	0.6871	0.6791	0.5797	0.686	0.5842	0.7278	0.6251	0.6623	0.635	0.7132	0.7288	0.6725	0.7151	0.6216	0.7405	0.7418	0.6276	0.6625	0.6339	0.7301	0.7394	0.687	0.7289	0.6359	0.7525
			22	0.6362	0.6248	0.6927	0.7066	0.6968	0.6062	0.7051	0.5984	0.7411	0.6388	0.635	0.6913	0.703	0.6964	0.6074	0.7044	0.6045	0.7485	0.6268	0.6127	0.6751	0.6842	0.6779	0.5785	0.6857	0.5805	0.7263	0.618	0.6602	0.6312	0.7101	0.7286	0.6675	0.713	0.6186	0.7388	0.7422	0.6223	0.6611	0.6303	0.7281	0.7389	0.6829	0.7273	0.6321	0.7524
			22.5	0.6306	0.6196	0.6895	0.7045	0.6959	0.6022	0.7039	0.5918	0.7391	0.6342	0.6342	0.6905	0.7021	0.6942	0.6043	0.7036	0.6004	0.7451	0.6222	0.61	0.6727	0.684	0.676	0.5764	0.6823	0.5773	0.7252	0.6142	0.6586	0.6284	0.7108	0.7261	0.6627	0.7123	0.6171	0.738	0.7388	0.6173	0.6583	0.6264	0.7267	0.7381	0.6783	0.7263	0.6297	0.7498
			23	0.625	0.6152	0.6881	0.7037	0.695	0.5986	0.7021	0.586	0.7378	0.6284	0.6284	0.6891	0.7016	0.6937	0.6018	0.7019	0.5967	0.7439	0.6195	0.6075	0.6718	0.6825	0.6756	0.5748	0.6831	0.5751	0.7238	0.6101	0.6567	0.6257	0.7094	0.7252	0.6579	0.7117	0.6145	0.737	0.7388	0.6128	0.6566	0.6227	0.7263	0.7369	0.673	0.7249	0.6264	0.7499
			23.5	0.6212	0.6113	0.6884	0.7028	0.6932	0.5938	0.7013	0.5825	0.737	0.6257	0.6279	0.6876	0.6993	0.6915	0.6012	0.7012	0.5945	0.745	0.6164	0.6061	0.6712	0.682	0.6741	0.5754	0.682	0.5734	0.7231	0.6065	0.6548	0.6245	0.7068	0.7243	0.6542	0.7114	0.6141	0.7366	0.7365	0.6085	0.6564	0.6195	0.725	0.734	0.6678	0.723	0.6248	0.75
			24	0.6154	0.6082	0.6862	0.701	0.6909	0.5918	0.7	0.5776	0.7365	0.6227	0.6281	0.6863	0.698	0.6905	0.5998	0.6992	0.5926	0.7428	0.6134	0.6044	0.6691	0.6802	0.6718	0.5741	0.6803	0.5711	0.7209	0.6014	0.6545	0.6234	0.7069	0.7234	0.6516	0.7099	0.6134	0.733	0.7359	0.605	0.6549	0.6176	0.724	0.7349	0.665	0.7231	0.6236	0.7477
LB + 1 µg/mL gentamicin
Condition	Wells		CycleNr	B3	B4	B5	B6	B7	B8	B9	B10	B11	C3	C4	C5	C6	C7	C8	C9	C10	C11	D3	D4	D5	D6	D7	D8	D9	D10	D11	E2	E3	E4	E5	E6	E7	E8	E9	E10	E11	F2	F3	F4	F5	F6	F7	F8	F9	F10
Ancestor	E11, F11, G11		0	0.0012	0.0013	0.0011	0.0005	0.0011	0.0083	0.0017	0.0013	0.0012	0.0017	0.0036	0.0045	0.0014	0.0028	0.0026	0.002	0.0023	0.0021	0.0046	0.0013	0.0026	0.0037	0.0024	0.0024	0.0016	0.0009	0.0016	0.0023	0.0037	0.0034	0.0042	0.0068	0.0026	0.0034	0.0041	0.0032	0.0027	0.0021	0.0017	0.0027	0.0036	0.0038	0.002	0.0043	0.0052	0.0022
Glc 1A	B3, C3, D3		0.5	0.0009	0.0014	0.0009	0.0001	0.0011	0.0074	0.0014	0.0013	0.0014	0.0016	0.0033	0.0038	0.0011	0.0017	0.002	0.0016	0.0016	0.0018	0.0041	0.0014	0.0024	0.0031	0.0018	0.0019	0.0009	0.0006	0.0012	0.0023	0.0038	0.0033	0.0034	0.0061	0.0018	0.0024	0.0038	0.0026	0.0025	0.0015	0.0018	0.0022	0.0027	0.0023	0.002	0.0034	0.0045	0.0014
Glc 1B	B4, C4, D4		1	0.0018	0.0019	0.0011	0.0005	0.0014	0.0084	0.0019	0.0018	0.0012	0.0023	0.0034	0.0043	0.0014	0.002	0.0029	0.002	0.0023	0.0022	0.0047	0.0019	0.0027	0.0033	0.0021	0.0023	0.0012	0.001	0.0015	0.0028	0.0039	0.0039	0.0035	0.0064	0.0023	0.0024	0.004	0.0029	0.0027	0.0022	0.0017	0.0028	0.0033	0.0028	0.0025	0.0035	0.0053	0.0017
Glc 1C	B5, C5, D5		1.5	0.0032	0.0041	0.002	0.001	0.002	0.0096	0.0022	0.0028	0.0017	0.0039	0.0043	0.0052	0.0018	0.0029	0.0039	0.0022	0.0032	0.0023	0.0064	0.0025	0.0035	0.0037	0.0029	0.0037	0.0014	0.0021	0.0018	0.0033	0.004	0.0051	0.0043	0.0068	0.004	0.0028	0.0052	0.0031	0.003	0.0031	0.0018	0.0043	0.0035	0.0033	0.0037	0.0039	0.0062	0.0016
Glc 2A	B6, C6, D6		2	0.0073	0.0051	0.0041	0.0019	0.0037	0.0124	0.0029	0.0049	0.0026	0.0078	0.0068	0.0068	0.0027	0.0044	0.007	0.0032	0.0054	0.003	0.0103	0.0049	0.0054	0.0046	0.0045	0.0068	0.0023	0.0043	0.0027	0.0055	0.0047	0.0087	0.0055	0.0085	0.0071	0.0038	0.0079	0.0033	0.0041	0.0056	0.0027	0.0075	0.0048	0.005	0.0071	0.0056	0.0086	0.0023
Glc 2B	B7, C7, D7		2.5	0.019	0.0116	0.0098	0.0048	0.0086	0.0212	0.0051	0.0114	0.0051	0.0192	0.0135	0.0125	0.0053	0.0101	0.0154	0.0052	0.0108	0.0056	0.0216	0.0115	0.0112	0.0075	0.0098	0.015	0.0045	0.0098	0.005	0.012	0.0059	0.0175	0.0092	0.0129	0.0161	0.0069	0.0157	0.0043	0.0063	0.012	0.0039	0.0163	0.0083	0.0092	0.0156	0.0077	0.015	0.0036
Glc 2C	B8, C8, D8		3	0.0517	0.031	0.0264	0.0134	0.0228	0.0451	0.0111	0.0264	0.012	0.0509	0.0326	0.0294	0.013	0.0252	0.0398	0.0122	0.0262	0.0124	0.0535	0.0297	0.0273	0.0159	0.0244	0.039	0.0114	0.0249	0.0119	0.029	0.0093	0.0419	0.0197	0.0255	0.0407	0.0155	0.0381	0.0082	0.0128	0.0289	0.0073	0.0408	0.0183	0.0218	0.0387	0.0156	0.0342	0.0073
Glc 3A	B9, C9, D9		3.5	0.1141	0.0718	0.0654	0.0371	0.0593	0.095	0.0282	0.0626	0.0313	0.113	0.0754	0.0688	0.0344	0.0631	0.0895	0.0316	0.064	0.0316	0.1163	0.0703	0.0665	0.0387	0.0624	0.0889	0.0297	0.0624	0.0312	0.0675	0.0183	0.0926	0.0484	0.0595	0.0881	0.0391	0.0845	0.0183	0.0301	0.0672	0.0168	0.0911	0.0462	0.0556	0.0844	0.0373	0.0759	0.0168
Glc 3B	B10, C10, D10		4	0.2361	0.1612	0.1506	0.0867	0.1282	0.2006	0.0677	0.137	0.0734	0.2357	0.1724	0.1534	0.0806	0.1381	0.1991	0.0737	0.1385	0.0735	0.2398	0.1628	0.15	0.0872	0.1349	0.2015	0.0711	0.1349	0.0724	0.1509	0.0422	0.2052	0.1069	0.125	0.1938	0.0883	0.1894	0.0454	0.0699	0.1492	0.0417	0.2024	0.1023	0.1204	0.1866	0.0831	0.1686	0.0433
Glc 3C	B11, C11, D11		4.5	0.3556	0.2912	0.2736	0.1929	0.2464	0.3233	0.152	0.2565	0.1652	0.3578	0.3079	0.2776	0.1832	0.2612	0.3259	0.1681	0.2601	0.1638	0.3622	0.2917	0.275	0.1942	0.2604	0.3358	0.1632	0.259	0.1623	0.2803	0.0892	0.3354	0.2253	0.2498	0.3337	0.1964	0.3186	0.1009	0.1514	0.2789	0.0909	0.3312	0.219	0.2468	0.3236	0.1848	0.2957	0.0959
Glc 4A	E2, F2, G2		5	0.4412	0.3956	0.3799	0.3245	0.3586	0.4095	0.2715	0.3626	0.2852	0.446	0.4257	0.3861	0.3138	0.3783	0.4156	0.2928	0.372	0.2834	0.4509	0.3982	0.3845	0.3304	0.3802	0.4375	0.2892	0.3752	0.2835	0.4009	0.1925	0.4381	0.3486	0.3762	0.4379	0.3293	0.4131	0.2133	0.2756	0.4038	0.1954	0.4338	0.3459	0.3823	0.4361	0.3232	0.4102	0.207
Glc 4B	E3, F3, G3		5.5	0.4891	0.4832	0.4615	0.4031	0.4362	0.4667	0.3713	0.4412	0.3829	0.4964	0.5038	0.4682	0.4088	0.4627	0.4736	0.3907	0.4547	0.3851	0.5008	0.4809	0.4696	0.4172	0.4677	0.4993	0.4001	0.4613	0.3884	0.4844	0.323	0.4981	0.441	0.459	0.5108	0.4218	0.4743	0.3409	0.3881	0.4916	0.3272	0.495	0.4419	0.4741	0.5118	0.4281	0.4904	0.3411
Glc 4C	E4, F4, G4		6	0.5299	0.5289	0.5085	0.4768	0.4891	0.5101	0.4426	0.4856	0.4565	0.5366	0.5504	0.5201	0.4864	0.5111	0.5201	0.4668	0.5005	0.4595	0.5422	0.5299	0.5196	0.4939	0.5181	0.5463	0.4869	0.5074	0.4681	0.5279	0.415	0.5403	0.5079	0.5198	0.5516	0.4954	0.5212	0.4335	0.4717	0.536	0.4189	0.5377	0.5123	0.5326	0.5519	0.5073	0.5355	0.4405
Glc 5A	E5, F5, G5		6.5	0.5613	0.5615	0.534	0.5142	0.5153	0.5436	0.4905	0.5226	0.5047	0.569	0.5872	0.5463	0.5297	0.5361	0.5579	0.5144	0.5402	0.507	0.5745	0.5621	0.5454	0.5293	0.5434	0.5848	0.5287	0.5471	0.5176	0.5652	0.4818	0.5762	0.5384	0.5472	0.584	0.5273	0.5606	0.5027	0.5241	0.5721	0.4851	0.5741	0.5427	0.558	0.5847	0.5416	0.5786	0.5142
Glc 5B	E6, F6, G6		7	0.5747	0.5868	0.5534	0.5365	0.5355	0.5673	0.5155	0.555	0.5282	0.5831	0.6043	0.5664	0.5539	0.5554	0.5772	0.5368	0.5734	0.5302	0.589	0.5915	0.5639	0.5521	0.5643	0.603	0.5543	0.5805	0.5427	0.5822	0.5159	0.5932	0.5581	0.5651	0.6006	0.5501	0.582	0.5373	0.5516	0.5897	0.5156	0.5908	0.5623	0.5753	0.6023	0.5646	0.6033	0.5482
Glc 5C	E7, F7, G7		7.5	0.5834	0.5986	0.5693	0.552	0.5524	0.5782	0.533	0.5673	0.5456	0.5929	0.6168	0.5833	0.569	0.5713	0.5884	0.5536	0.5873	0.5487	0.5992	0.603	0.5815	0.5676	0.5819	0.6157	0.5693	0.595	0.5628	0.5957	0.547	0.6052	0.5754	0.5821	0.6166	0.5652	0.5962	0.5591	0.5727	0.6025	0.5472	0.6034	0.5798	0.59	0.6177	0.5796	0.6202	0.5701
Glc 6A	E8, F8, G8		8	0.5901	0.6073	0.5733	0.5645	0.5596	0.5869	0.5478	0.5765	0.5608	0.6008	0.6276	0.5878	0.5831	0.5755	0.5962	0.5689	0.5973	0.5645	0.6096	0.6126	0.586	0.5807	0.5891	0.6287	0.5852	0.6075	0.5805	0.608	0.5571	0.6167	0.5803	0.5874	0.6323	0.5786	0.6102	0.5741	0.5929	0.616	0.5558	0.6154	0.5861	0.5955	0.6332	0.5953	0.6348	0.5861
Glc 6B	E9, F9, G9		8.5	0.5974	0.6133	0.5757	0.5669	0.5634	0.5942	0.5533	0.585	0.5682	0.608	0.6359	0.5894	0.5853	0.5784	0.6039	0.5739	0.6075	0.5733	0.6178	0.6203	0.588	0.582	0.5914	0.6391	0.5899	0.6205	0.5888	0.6191	0.5621	0.6249	0.5825	0.5884	0.6358	0.5811	0.6243	0.5898	0.6058	0.6282	0.5609	0.626	0.5872	0.5965	0.6384	0.5988	0.6485	0.6013
Glc 6C	E10, F10, G10		9	0.5995	0.6179	0.5731	0.5662	0.5629	0.6005	0.5542	0.5921	0.5704	0.6099	0.6363	0.5878	0.5843	0.5745	0.6094	0.5738	0.6171	0.5759	0.6171	0.6255	0.5844	0.5813	0.5872	0.6412	0.5905	0.6325	0.5919	0.6185	0.5621	0.6239	0.5784	0.5856	0.6347	0.5801	0.6313	0.5941	0.6121	0.6257	0.5628	0.626	0.5837	0.5915	0.6364	0.5979	0.6572	0.6061
			9.5	0.5959	0.616	0.5671	0.5619	0.5577	0.6002	0.553	0.5973	0.5705	0.6064	0.6334	0.5822	0.5798	0.5686	0.6081	0.5712	0.623	0.5773	0.615	0.624	0.5778	0.576	0.5806	0.6378	0.5859	0.6344	0.5935	0.6152	0.5622	0.6218	0.5714	0.5793	0.6326	0.5748	0.6288	0.5949	0.6133	0.6226	0.5645	0.623	0.5769	0.5847	0.6305	0.5929	0.6555	0.6067
			10	0.5935	0.6125	0.5598	0.5554	0.5514	0.5966	0.5473	0.5939	0.5676	0.6041	0.6305	0.5756	0.572	0.5622	0.6049	0.5649	0.6189	0.5751	0.612	0.6221	0.5715	0.5697	0.5743	0.6341	0.5795	0.6311	0.5896	0.612	0.5575	0.6187	0.5648	0.5726	0.6242	0.5684	0.6262	0.5906	0.6084	0.6195	0.5598	0.621	0.5703	0.5779	0.6259	0.5861	0.6542	0.6026
			10.5	0.5891	0.6086	0.5524	0.5486	0.5453	0.5932	0.5405	0.5902	0.5611	0.599	0.6246	0.5695	0.5653	0.5564	0.6011	0.5582	0.6161	0.5696	0.6062	0.6184	0.5648	0.5626	0.568	0.6266	0.5718	0.6275	0.5834	0.6064	0.5519	0.6123	0.5578	0.566	0.6177	0.5624	0.6196	0.5842	0.602	0.6136	0.5527	0.614	0.5638	0.5717	0.6181	0.5789	0.6467	0.5961
			11	0.5825	0.6031	0.5466	0.5427	0.5392	0.5873	0.5341	0.5861	0.5544	0.5924	0.6176	0.5635	0.5595	0.5512	0.5943	0.5519	0.6106	0.5631	0.5993	0.6127	0.559	0.5569	0.5624	0.6173	0.5659	0.6208	0.5766	0.5997	0.5457	0.6041	0.5525	0.5611	0.6097	0.5569	0.6089	0.5775	0.5952	0.606	0.5472	0.6058	0.5581	0.5666	0.6126	0.573	0.6374	0.5891
			11.5	0.5754	0.5961	0.5409	0.5371	0.5345	0.5801	0.528	0.5792	0.5481	0.5851	0.6104	0.5577	0.5541	0.5466	0.5868	0.5461	0.6038	0.5572	0.5924	0.6069	0.5541	0.5521	0.5575	0.6085	0.5605	0.6123	0.5707	0.5923	0.5404	0.5966	0.5477	0.556	0.6041	0.5513	0.5996	0.5716	0.5889	0.5992	0.5411	0.5989	0.5533	0.5616	0.6041	0.5673	0.6279	0.583
			12	0.5695	0.5902	0.5359	0.5325	0.5299	0.5731	0.5229	0.5711	0.5422	0.5799	0.6038	0.5526	0.5498	0.5428	0.5803	0.5408	0.5954	0.5513	0.5863	0.6009	0.5486	0.5478	0.5532	0.6	0.5556	0.6031	0.5656	0.5852	0.5366	0.5901	0.5437	0.5515	0.5966	0.5469	0.5906	0.5656	0.5831	0.5924	0.5364	0.5917	0.5485	0.557	0.5981	0.5629	0.6188	0.5777
			12.5	0.5645	0.5843	0.5307	0.5281	0.5253	0.5679	0.5181	0.5631	0.5363	0.5748	0.5983	0.5474	0.5452	0.5387	0.5748	0.536	0.5879	0.5465	0.5822	0.5961	0.5447	0.544	0.5491	0.5932	0.5514	0.5953	0.5601	0.5794	0.532	0.5849	0.5395	0.5474	0.5915	0.543	0.5836	0.5614	0.5777	0.5853	0.5322	0.5866	0.5444	0.5528	0.5923	0.5583	0.6121	0.5724
			13	0.5599	0.5793	0.526	0.524	0.5212	0.5631	0.5137	0.5559	0.5316	0.5697	0.5923	0.5434	0.5408	0.535	0.5689	0.5323	0.5805	0.5418	0.5771	0.5918	0.5407	0.5401	0.5455	0.587	0.5469	0.5885	0.556	0.5731	0.5268	0.5801	0.5361	0.5442	0.5866	0.5392	0.5773	0.557	0.5733	0.5787	0.5269	0.5806	0.5403	0.5486	0.5865	0.5541	0.6053	0.5681
			13.5	0.5557	0.574	0.522	0.5203	0.518	0.5589	0.5098	0.5493	0.5266	0.5661	0.587	0.5391	0.5374	0.5313	0.5644	0.5287	0.5742	0.5371	0.5736	0.5859	0.5365	0.5368	0.5428	0.581	0.5433	0.5831	0.551	0.5667	0.5221	0.5756	0.5322	0.5417	0.5834	0.5357	0.5717	0.5526	0.5683	0.5733	0.521	0.5769	0.5371	0.5452	0.5824	0.5505	0.6003	0.5641
			14	0.5515	0.5695	0.5178	0.517	0.515	0.5546	0.506	0.5432	0.5226	0.5623	0.5831	0.5353	0.5344	0.5293	0.5602	0.5251	0.5691	0.5335	0.5685	0.5822	0.5328	0.5334	0.5399	0.5756	0.5401	0.5771	0.5475	0.5624	0.5181	0.5714	0.5301	0.5374	0.577	0.5325	0.5661	0.5493	0.564	0.5667	0.5175	0.5725	0.5333	0.542	0.5779	0.5474	0.5952	0.5599
			14.5	0.5474	0.5644	0.5142	0.5139	0.5118	0.5503	0.5029	0.5384	0.519	0.5579	0.5786	0.5321	0.5313	0.5259	0.5557	0.5225	0.5633	0.5301	0.5652	0.5771	0.5296	0.5303	0.5371	0.5706	0.5366	0.5715	0.5444	0.5565	0.5134	0.5681	0.5264	0.5349	0.5734	0.5296	0.5613	0.5457	0.5604	0.5619	0.5122	0.5687	0.5308	0.5393	0.5738	0.5445	0.5901	0.5565
			15	0.5442	0.5601	0.5109	0.5113	0.509	0.5461	0.5001	0.5328	0.5139	0.5547	0.5745	0.5289	0.5285	0.5242	0.5511	0.5193	0.558	0.5265	0.5618	0.5725	0.5262	0.5279	0.5345	0.5656	0.5346	0.5652	0.5407	0.5517	0.5093	0.5641	0.5231	0.5325	0.5691	0.5272	0.5559	0.5429	0.557	0.5572	0.5088	0.5645	0.5277	0.5366	0.5698	0.5415	0.585	0.5532
			15.5	0.5402	0.5564	0.5077	0.5083	0.5061	0.5424	0.4969	0.5277	0.5117	0.5504	0.5707	0.5254	0.5258	0.5217	0.5473	0.516	0.553	0.5234	0.5584	0.5691	0.5231	0.5254	0.5321	0.5613	0.5319	0.5605	0.538	0.5477	0.5056	0.5605	0.521	0.5302	0.566	0.5249	0.5511	0.5398	0.5537	0.5524	0.5045	0.5613	0.5255	0.534	0.5659	0.5387	0.5807	0.5506
			16	0.5366	0.552	0.5046	0.5047	0.5032	0.5386	0.4943	0.5224	0.5081	0.5471	0.5662	0.5228	0.5231	0.5192	0.5435	0.514	0.5478	0.5206	0.5547	0.565	0.5203	0.523	0.5294	0.5573	0.5286	0.5551	0.5352	0.5429	0.5016	0.5583	0.5189	0.5279	0.5619	0.5225	0.5464	0.5376	0.5501	0.5471	0.5001	0.5572	0.5228	0.5313	0.5617	0.536	0.5753	0.5474
			16.5	0.5329	0.5484	0.5008	0.5025	0.5004	0.5339	0.4913	0.5174	0.5045	0.544	0.5623	0.5193	0.52	0.517	0.5393	0.5111	0.543	0.518	0.551	0.5613	0.5176	0.5206	0.5273	0.5532	0.5262	0.5497	0.5318	0.5389	0.4976	0.5532	0.5164	0.5257	0.5583	0.5199	0.5428	0.5346	0.5472	0.543	0.4966	0.553	0.5207	0.5291	0.5579	0.5336	0.5722	0.5449
			17	0.5301	0.5446	0.4984	0.5	0.4985	0.5308	0.4898	0.5126	0.5023	0.5413	0.5589	0.5171	0.5183	0.5149	0.5358	0.5095	0.5388	0.5153	0.5491	0.5582	0.5155	0.5194	0.5257	0.5501	0.5237	0.5459	0.5299	0.5346	0.4937	0.5502	0.5145	0.5235	0.5566	0.5181	0.5396	0.5329	0.5451	0.5382	0.4924	0.55	0.5185	0.5269	0.5535	0.5315	0.5682	0.5429
			17.5	0.5277	0.5413	0.496	0.4984	0.4964	0.5284	0.4877	0.509	0.5002	0.5385	0.5553	0.5152	0.5164	0.5132	0.5321	0.5075	0.5355	0.5129	0.5455	0.5554	0.513	0.517	0.5243	0.5478	0.5235	0.5416	0.5277	0.5307	0.4894	0.5475	0.5127	0.5218	0.5521	0.5161	0.5369	0.531	0.5426	0.5344	0.4881	0.5467	0.5165	0.5252	0.5506	0.5297	0.5658	0.5412
			18	0.524	0.5385	0.493	0.4951	0.4941	0.5239	0.4844	0.5035	0.4969	0.5352	0.5519	0.5114	0.5136	0.5112	0.5291	0.5052	0.5312	0.5104	0.5427	0.5519	0.5108	0.5151	0.522	0.5436	0.5214	0.5383	0.5251	0.5268	0.4852	0.5447	0.5103	0.5193	0.5493	0.5138	0.5344	0.5284	0.5403	0.5298	0.4842	0.5432	0.5141	0.5228	0.5464	0.5271	0.5618	0.5379
			18.5	0.5212	0.5351	0.4906	0.494	0.4917	0.5201	0.4829	0.4996	0.4947	0.5325	0.5486	0.5092	0.5122	0.5097	0.5249	0.5031	0.529	0.5082	0.5392	0.5491	0.508	0.5128	0.5203	0.5402	0.5188	0.5357	0.5229	0.5231	0.4818	0.5411	0.5081	0.5176	0.5466	0.5123	0.5317	0.5269	0.5381	0.5252	0.4804	0.5399	0.5122	0.5208	0.5428	0.5252	0.559	0.5356
			19	0.5178	0.5328	0.4885	0.4913	0.4894	0.5169	0.4805	0.4954	0.4919	0.53	0.5452	0.507	0.5098	0.5076	0.5221	0.5017	0.5251	0.5062	0.5361	0.546	0.5068	0.5117	0.5185	0.5383	0.5177	0.533	0.5214	0.5192	0.4778	0.5385	0.5067	0.5161	0.5428	0.5116	0.5296	0.5249	0.536	0.5206	0.4756	0.5375	0.5105	0.5194	0.5395	0.5236	0.556	0.5341
			19.5	0.5155	0.5303	0.4861	0.4895	0.4877	0.5152	0.4786	0.4931	0.4904	0.5274	0.5422	0.5057	0.5086	0.5063	0.5189	0.4993	0.5233	0.5042	0.5344	0.5435	0.5044	0.5101	0.5168	0.5357	0.5157	0.5314	0.5193	0.5156	0.4731	0.5358	0.5056	0.5143	0.5405	0.5091	0.5273	0.5234	0.5344	0.5163	0.4718	0.5341	0.5085	0.5177	0.5364	0.5219	0.5534	0.5326
			20	0.5123	0.5273	0.4837	0.4872	0.4854	0.5118	0.4763	0.4897	0.488	0.5246	0.5391	0.5037	0.5069	0.5046	0.5155	0.4976	0.5202	0.5024	0.5306	0.5406	0.5021	0.5082	0.5148	0.5332	0.5144	0.5284	0.5175	0.5116	0.4688	0.533	0.5036	0.5126	0.5386	0.5079	0.5248	0.5217	0.5327	0.5109	0.4681	0.5314	0.5066	0.5159	0.5333	0.5198	0.5504	0.5306
			20.5	0.5099	0.5247	0.4817	0.4861	0.4839	0.5086	0.4739	0.4865	0.4859	0.5222	0.5359	0.5013	0.5051	0.5028	0.5131	0.4954	0.5181	0.5009	0.5291	0.5386	0.5004	0.5067	0.5137	0.5307	0.5127	0.5255	0.5156	0.5075	0.4647	0.53	0.5016	0.5113	0.536	0.5061	0.5223	0.5201	0.5301	0.5069	0.4638	0.5285	0.5054	0.5139	0.5303	0.5183	0.5479	0.5293
			21	0.5073	0.5219	0.4793	0.4842	0.4819	0.5058	0.4722	0.484	0.4847	0.5203	0.5335	0.4995	0.5036	0.5014	0.5109	0.4947	0.5154	0.4997	0.5266	0.5359	0.4988	0.5053	0.5121	0.5282	0.5118	0.5231	0.5143	0.5039	0.4611	0.5276	0.5005	0.5096	0.5335	0.5047	0.5201	0.5179	0.5288	0.5016	0.4599	0.5258	0.5036	0.5125	0.5273	0.5164	0.545	0.5272
			21.5	0.5043	0.5189	0.4771	0.4824	0.4804	0.5031	0.4706	0.4806	0.4817	0.5181	0.5308	0.4971	0.5017	0.5001	0.5083	0.493	0.5123	0.4972	0.5247	0.5332	0.4965	0.5038	0.5106	0.5258	0.51	0.52	0.5123	0.5011	0.4572	0.5256	0.4988	0.508	0.5307	0.5034	0.5184	0.5176	0.5272	0.4971	0.4563	0.5233	0.5018	0.5103	0.5238	0.5153	0.5428	0.5261
			22	0.5023	0.5165	0.4754	0.4812	0.4784	0.5009	0.4685	0.4783	0.4801	0.5158	0.528	0.4957	0.5001	0.4984	0.5058	0.4908	0.5098	0.4959	0.522	0.5315	0.4948	0.5023	0.5092	0.5239	0.5089	0.5189	0.5109	0.498	0.4538	0.5232	0.498	0.5068	0.5278	0.5022	0.5165	0.5158	0.5256	0.4937	0.4535	0.5209	0.5008	0.5091	0.5214	0.5136	0.5412	0.5242
			22.5	0.5	0.5141	0.4733	0.479	0.4771	0.4985	0.4665	0.4757	0.4786	0.5135	0.5249	0.494	0.4995	0.4975	0.5034	0.49	0.5081	0.494	0.52	0.5286	0.493	0.501	0.5076	0.5213	0.5072	0.5162	0.5094	0.4948	0.4499	0.5202	0.4957	0.5048	0.5251	0.5004	0.5141	0.5143	0.5238	0.4886	0.4485	0.5182	0.4986	0.5073	0.519	0.5121	0.5381	0.5223
			23	0.4982	0.5128	0.4718	0.4788	0.4759	0.4968	0.4657	0.474	0.4771	0.5114	0.523	0.4921	0.4975	0.4959	0.501	0.4883	0.5065	0.4931	0.5183	0.5267	0.4915	0.4998	0.5067	0.5193	0.5067	0.5138	0.5082	0.4918	0.4467	0.518	0.4954	0.5039	0.5228	0.4992	0.5127	0.5132	0.5227	0.4848	0.4461	0.5164	0.4975	0.5066	0.5168	0.5113	0.5365	0.5221
			23.5	0.4957	0.5097	0.4697	0.4766	0.4741	0.4947	0.4638	0.4713	0.4752	0.5093	0.5198	0.4904	0.4961	0.4942	0.499	0.487	0.5037	0.4908	0.5161	0.524	0.4895	0.4984	0.5053	0.517	0.5052	0.5124	0.5067	0.4886	0.4432	0.5155	0.4937	0.5025	0.5202	0.498	0.5104	0.5117	0.5212	0.4814	0.4419	0.5138	0.4958	0.5046	0.5139	0.5095	0.5336	0.5201
			24	0.4936	0.5083	0.4682	0.4756	0.4729	0.4929	0.4633	0.4698	0.4739	0.5076	0.5174	0.4894	0.4946	0.4934	0.4965	0.4857	0.5017	0.49	0.5138	0.5224	0.4884	0.4974	0.5037	0.5148	0.5041	0.5094	0.5057	0.4862	0.4401	0.5131	0.4929	0.5012	0.518	0.4967	0.5085	0.5108	0.5198	0.4776	0.4395	0.5113	0.4949	0.5031	0.5114	0.5086	0.532	0.5188
[truncated: 11 more columns]

## Sheet: 7
LB only
Condition	Wells		CycleNr	B3	B4	B5	B6	B7	B8	B9	B10	B11	C3	C4	C5	C6	C7	C8	C9	C10	C11	D3	D4	D5	D6	D7	D8	D9	D10	D11	E2	E3	E4	E5	E6	E7	E8	E9	E10	E11	F2	F3	F4	F5	F6	F7	F8	F9	F10
Ancestor	E11, F11, G11		0	0.0037	0.0038	0.0025	0.0018	0.0027	0.0024	0.0035	0.0042	0.0029	0.0031	0.0045	0.0027	0.0039	0.0054	0.0167	0.0032	0.0034	0.0029	0.0027	0.003	0.0028	0.0026	0.0029	0.003	0.0033	0.0028	0.0025	0.0032	0.0043	0.0083	0.0098	0.0054	0.0068	0.0033	0.0038	0.008	0.0042	0.004	0.0037	0.0075	0.0053	0.0044	0.0052	0.009	0.0037	0.0058
GEN 1A	B3, C3, D3		0.5	0.0044	0.0046	0.0033	0.0025	0.0034	0.003	0.004	0.0052	0.0034	0.004	0.0054	0.0034	0.0042	0.0057	0.0164	0.0036	0.0038	0.0028	0.0034	0.0036	0.0033	0.0029	0.0031	0.003	0.0026	0.0031	0.0027	0.0037	0.0046	0.0085	0.0099	0.0056	0.0072	0.0038	0.004	0.0078	0.0043	0.0051	0.0039	0.0077	0.0058	0.0047	0.0049	0.0087	0.0037	0.0058
GEN 1B	B4, C4, D4		1	0.0056	0.007	0.0061	0.0049	0.006	0.0054	0.0065	0.0077	0.0054	0.0054	0.0079	0.0058	0.0062	0.0086	0.0185	0.0058	0.0064	0.0051	0.0046	0.0059	0.0059	0.005	0.0054	0.005	0.0049	0.0053	0.0047	0.0065	0.007	0.0102	0.0128	0.0079	0.0098	0.0062	0.006	0.0098	0.0058	0.008	0.0062	0.0097	0.0084	0.0074	0.0074	0.011	0.006	0.0075
GEN 1C	B5, C5, D5		1.5	0.0098	0.0144	0.0144	0.0107	0.014	0.0117	0.013	0.0148	0.0115	0.0095	0.0149	0.0138	0.0117	0.0162	0.0246	0.0119	0.0129	0.0107	0.0088	0.013	0.0132	0.0105	0.0123	0.0106	0.0105	0.0118	0.0097	0.0148	0.0132	0.0158	0.0208	0.0153	0.017	0.0123	0.0122	0.0157	0.0091	0.016	0.0126	0.0152	0.0162	0.0144	0.0156	0.0172	0.0119	0.0136
GEN 2A	B6, C6, D6		2	0.0216	0.0364	0.0389	0.0286	0.037	0.0313	0.0327	0.036	0.0291	0.0216	0.0362	0.038	0.0292	0.0387	0.044	0.0309	0.0328	0.028	0.0211	0.0332	0.0371	0.0267	0.0335	0.0285	0.0283	0.0299	0.0263	0.0391	0.0328	0.0342	0.0436	0.0375	0.0396	0.0312	0.0308	0.0338	0.0192	0.0401	0.0321	0.0334	0.0393	0.0372	0.0369	0.0355	0.0298	0.031
GEN 2B	B7, C7, D7		2.5	0.0557	0.0853	0.0932	0.0735	0.0889	0.0783	0.0801	0.0834	0.0755	0.0569	0.0841	0.0923	0.0744	0.0901	0.0911	0.078	0.0794	0.0739	0.0567	0.0796	0.0902	0.0694	0.0819	0.0729	0.0729	0.0735	0.0692	0.0919	0.0775	0.0788	0.0958	0.0883	0.0892	0.0751	0.0767	0.0803	0.0488	0.0913	0.076	0.0776	0.0907	0.0879	0.087	0.0777	0.0739	0.0761
GEN 2C	B8, C8, D8		3	0.1226	0.1923	0.2081	0.1681	0.2007	0.1774	0.1801	0.1857	0.1636	0.1257	0.1922	0.2075	0.1678	0.2016	0.1907	0.1769	0.1813	0.16	0.1263	0.1846	0.2032	0.1569	0.1906	0.1673	0.1677	0.1685	0.1522	0.211	0.1774	0.1656	0.211	0.1996	0.1971	0.1677	0.1756	0.1713	0.1097	0.2084	0.1744	0.1634	0.2038	0.1986	0.1934	0.1665	0.1676	0.1622
GEN 3A	B9, C9, D9		3.5	0.2437	0.3251	0.346	0.2943	0.3325	0.3108	0.3054	0.3186	0.2852	0.2501	0.3263	0.3467	0.3014	0.3339	0.3287	0.3035	0.3177	0.2868	0.2496	0.3181	0.34	0.2861	0.3219	0.3012	0.2928	0.3001	0.2761	0.3434	0.316	0.29	0.3476	0.3362	0.3328	0.2995	0.3143	0.3025	0.2252	0.3419	0.313	0.2869	0.3443	0.3359	0.3297	0.2981	0.3001	0.2941
GEN 3B	B10, C10, D10		4	0.3718	0.4119	0.4461	0.3981	0.4178	0.4021	0.4008	0.4014	0.3947	0.3813	0.4155	0.4411	0.4096	0.4231	0.4201	0.4015	0.4046	0.4024	0.3767	0.4072	0.4425	0.3909	0.4091	0.4008	0.393	0.3922	0.3942	0.4392	0.4159	0.3729	0.4476	0.4401	0.4385	0.4135	0.4136	0.4175	0.3622	0.4414	0.4158	0.3734	0.4468	0.445	0.4406	0.4189	0.4138	0.4144
GEN 3C	B11, C11, D11		4.5	0.4575	0.4723	0.5129	0.4692	0.4804	0.486	0.4661	0.4678	0.475	0.4718	0.4795	0.5166	0.4881	0.4883	0.5052	0.4714	0.476	0.4863	0.4676	0.4706	0.5091	0.4669	0.4745	0.4892	0.4636	0.4647	0.4834	0.494	0.4843	0.4297	0.5087	0.5177	0.518	0.4983	0.497	0.5094	0.469	0.4976	0.4862	0.4353	0.5103	0.5343	0.519	0.5094	0.503	0.5116
GEN 4A	E2, F2, G2		5	0.5161	0.543	0.5543	0.5115	0.5471	0.5329	0.5125	0.5063	0.5378	0.5313	0.5529	0.558	0.5289	0.5594	0.5527	0.5174	0.517	0.5466	0.5229	0.5456	0.55	0.5072	0.5502	0.5325	0.5075	0.5138	0.5385	0.5728	0.5667	0.4602	0.5848	0.5571	0.56	0.5492	0.557	0.5651	0.5481	0.5765	0.5695	0.4637	0.5885	0.5734	0.5653	0.5578	0.5636	0.5679
GEN 4B	E3, F3, G3		5.5	0.5559	0.5848	0.5941	0.5452	0.5915	0.5677	0.553	0.5765	0.5741	0.5715	0.5928	0.5981	0.5658	0.6006	0.5875	0.5576	0.5864	0.5835	0.5651	0.583	0.5888	0.5412	0.5853	0.5658	0.5487	0.574	0.5767	0.6098	0.6041	0.4902	0.6204	0.598	0.6027	0.5907	0.6172	0.6067	0.5888	0.6144	0.6074	0.4943	0.6251	0.6112	0.6092	0.6019	0.6227	0.6103
GEN 4C	E4, F4, G4		6	0.5873	0.6148	0.6331	0.5729	0.6197	0.5971	0.5846	0.6066	0.6072	0.604	0.623	0.6376	0.596	0.63	0.6176	0.591	0.6174	0.6165	0.5954	0.6145	0.6277	0.571	0.6154	0.595	0.5813	0.6065	0.6107	0.6431	0.6386	0.5161	0.649	0.6319	0.6376	0.6259	0.6505	0.6406	0.6259	0.6491	0.6423	0.5215	0.655	0.6475	0.6439	0.6404	0.6608	0.6448
GEN 5A	E5, F5, G5		6.5	0.6157	0.6448	0.6611	0.6004	0.6468	0.6251	0.6132	0.6322	0.6335	0.6323	0.6525	0.6667	0.6222	0.6581	0.6469	0.6212	0.6459	0.6444	0.6247	0.647	0.6558	0.5986	0.6451	0.6238	0.611	0.6365	0.6389	0.677	0.676	0.5479	0.6828	0.6617	0.6673	0.6567	0.6808	0.6701	0.6568	0.6847	0.6793	0.551	0.6913	0.6765	0.6737	0.6736	0.6902	0.6753
GEN 5B	E6, F6, G6		7	0.6445	0.6766	0.6878	0.6251	0.6742	0.6493	0.6405	0.659	0.6561	0.6607	0.6829	0.6923	0.6517	0.6856	0.6697	0.6506	0.6748	0.6687	0.6526	0.6783	0.6799	0.6251	0.6726	0.646	0.6409	0.6652	0.6646	0.7022	0.7014	0.572	0.7097	0.6865	0.6907	0.6841	0.7067	0.6949	0.6833	0.7075	0.7036	0.5773	0.7158	0.6999	0.6975	0.6967	0.7157	0.7007
GEN 5C	E7, F7, G7		7.5	0.662	0.6963	0.7046	0.6461	0.7	0.6702	0.6657	0.6866	0.6801	0.6793	0.7018	0.7076	0.6686	0.7093	0.6894	0.6747	0.7023	0.6911	0.6679	0.6877	0.6919	0.6415	0.6917	0.6603	0.6634	0.6924	0.6857	0.7129	0.7124	0.5929	0.7191	0.6953	0.6998	0.6975	0.7272	0.7161	0.7087	0.7189	0.7118	0.5946	0.7252	0.7083	0.7066	0.7075	0.7358	0.7214
GEN 6A	E8, F8, G8		8	0.6741	0.7073	0.7161	0.6568	0.7103	0.6784	0.6848	0.7058	0.7	0.6899	0.7092	0.7175	0.6772	0.7176	0.6955	0.6913	0.7165	0.7095	0.6775	0.6948	0.7027	0.6504	0.6996	0.6657	0.6791	0.7034	0.7046	0.7213	0.7213	0.6094	0.7257	0.6996	0.7061	0.7051	0.7387	0.7346	0.729	0.7279	0.7213	0.6108	0.7326	0.7129	0.7125	0.7148	0.747	0.7392
GEN 6B	E9, F9, G9		8.5	0.6804	0.7138	0.7254	0.6625	0.7185	0.6832	0.6976	0.7162	0.7161	0.6963	0.7161	0.7262	0.6832	0.7241	0.6998	0.7038	0.726	0.7252	0.6824	0.7014	0.7094	0.6564	0.7044	0.6688	0.6892	0.7131	0.7152	0.7306	0.7283	0.6261	0.7307	0.7024	0.7094	0.7114	0.7466	0.7429	0.7401	0.7352	0.7282	0.6267	0.7377	0.7145	0.7166	0.7208	0.7547	0.746
GEN 6C	E10, F10, G10		9	0.6834	0.7206	0.7312	0.6674	0.7244	0.6846	0.7042	0.7264	0.7264	0.6984	0.7206	0.7323	0.6864	0.7292	0.6997	0.7105	0.7347	0.7312	0.6839	0.7053	0.7135	0.6612	0.7087	0.6694	0.6949	0.7202	0.7181	0.7356	0.7355	0.6365	0.7347	0.7041	0.7125	0.7156	0.7502	0.7443	0.7443	0.742	0.7344	0.6378	0.7421	0.7178	0.7204	0.7249	0.7588	0.7489
			9.5	0.6861	0.7263	0.7357	0.6704	0.7296	0.6871	0.7104	0.7342	0.7304	0.7003	0.7261	0.7353	0.6897	0.7337	0.7014	0.7161	0.7417	0.734	0.6863	0.7102	0.7168	0.6647	0.7134	0.6699	0.6995	0.7252	0.7222	0.7423	0.7426	0.6447	0.7387	0.7059	0.715	0.7189	0.7541	0.7465	0.7466	0.7472	0.7391	0.6472	0.7457	0.7204	0.7226	0.7292	0.7626	0.7512
			10	0.6887	0.7326	0.738	0.6762	0.7354	0.6884	0.7179	0.7414	0.7319	0.7023	0.7302	0.7367	0.6925	0.7385	0.7018	0.7205	0.7473	0.7367	0.6879	0.7137	0.717	0.6653	0.7178	0.6712	0.703	0.7302	0.7251	0.747	0.7483	0.6505	0.7416	0.7071	0.7168	0.7223	0.7574	0.7483	0.7482	0.7515	0.7438	0.6557	0.7491	0.7207	0.7255	0.7324	0.7662	0.7535
			10.5	0.6908	0.7355	0.7377	0.6775	0.7397	0.688	0.721	0.7461	0.7352	0.7036	0.733	0.7362	0.6949	0.7413	0.7019	0.7227	0.7511	0.7382	0.6881	0.7155	0.7169	0.6666	0.7195	0.6703	0.7066	0.7344	0.7273	0.7492	0.7494	0.6551	0.7419	0.7075	0.718	0.7232	0.7607	0.748	0.75	0.7539	0.7455	0.6592	0.75	0.7231	0.728	0.7353	0.7688	0.7555
			11	0.693	0.7382	0.7385	0.6795	0.7414	0.6896	0.7248	0.7488	0.7368	0.7044	0.7355	0.7345	0.6961	0.7426	0.7012	0.7261	0.7531	0.7402	0.6882	0.7167	0.7146	0.6685	0.7198	0.6703	0.7083	0.7362	0.7289	0.7505	0.7508	0.6557	0.7416	0.7068	0.7185	0.7245	0.7621	0.7482	0.7493	0.7561	0.7455	0.6633	0.7499	0.7232	0.728	0.7364	0.7713	0.7569
			11.5	0.6933	0.739	0.7363	0.6806	0.7425	0.6897	0.7264	0.7514	0.739	0.7042	0.7352	0.7319	0.6966	0.743	0.7006	0.7279	0.7556	0.7409	0.6888	0.7173	0.7131	0.6674	0.7194	0.6688	0.7104	0.7366	0.7307	0.752	0.7489	0.656	0.7393	0.7053	0.7172	0.7247	0.7613	0.7494	0.7497	0.7564	0.7449	0.6633	0.749	0.7225	0.7274	0.7357	0.7722	0.7579
			12	0.6946	0.7395	0.7344	0.6843	0.743	0.6906	0.7295	0.7531	0.7406	0.7047	0.7358	0.7295	0.6966	0.7418	0.6996	0.7288	0.7553	0.7427	0.6884	0.7161	0.7098	0.6668	0.7181	0.6684	0.7124	0.7367	0.7326	0.75	0.7486	0.6561	0.7378	0.7049	0.7163	0.7245	0.7617	0.7501	0.7522	0.7553	0.7449	0.6635	0.7469	0.7216	0.7265	0.7363	0.7734	0.7594
			12.5	0.6955	0.7395	0.7329	0.6825	0.7423	0.689	0.7319	0.7527	0.7421	0.7047	0.7349	0.7272	0.6969	0.7415	0.6989	0.7308	0.7556	0.7437	0.6881	0.7148	0.7068	0.6672	0.7169	0.6671	0.7122	0.7362	0.7337	0.7494	0.7461	0.656	0.7368	0.7025	0.7151	0.7237	0.7605	0.7495	0.7523	0.7549	0.7438	0.6632	0.7442	0.7194	0.7257	0.7368	0.7721	0.7599
			13	0.6946	0.7379	0.7298	0.6834	0.7405	0.6881	0.7318	0.7526	0.7419	0.7043	0.7338	0.7239	0.6958	0.7392	0.6966	0.7308	0.7539	0.744	0.6867	0.7133	0.7055	0.6659	0.7145	0.6654	0.7124	0.7342	0.7345	0.7476	0.7437	0.6551	0.7339	0.7004	0.7118	0.7218	0.759	0.7502	0.7513	0.7536	0.7419	0.6628	0.7429	0.718	0.7229	0.7365	0.7711	0.7604
			13.5	0.6936	0.736	0.7265	0.6823	0.7391	0.6866	0.7336	0.7513	0.7433	0.7028	0.7315	0.7218	0.6943	0.736	0.6949	0.7311	0.753	0.7447	0.6861	0.7111	0.7023	0.6648	0.7114	0.6631	0.7124	0.7323	0.7341	0.7467	0.7419	0.654	0.7314	0.6978	0.711	0.7198	0.7563	0.7482	0.7513	0.7522	0.7401	0.6608	0.7393	0.7164	0.7221	0.7347	0.769	0.7602
			14	0.6935	0.7336	0.7242	0.682	0.7371	0.6853	0.7332	0.75	0.7433	0.7017	0.7298	0.719	0.693	0.734	0.6922	0.7305	0.7506	0.7444	0.6848	0.7095	0.6999	0.6635	0.7092	0.6605	0.7118	0.7307	0.7352	0.7446	0.7395	0.6537	0.7289	0.6961	0.7088	0.7189	0.755	0.7481	0.7512	0.751	0.7386	0.6594	0.7375	0.7144	0.7193	0.7331	0.7669	0.7597
			14.5	0.6931	0.7318	0.7207	0.6791	0.7334	0.6837	0.7328	0.7483	0.7433	0.6999	0.7273	0.7161	0.6918	0.7315	0.6907	0.7293	0.7486	0.7451	0.6831	0.7071	0.6961	0.6612	0.7063	0.6593	0.7113	0.728	0.7338	0.7433	0.7377	0.6517	0.7265	0.6937	0.7061	0.7172	0.7518	0.746	0.7503	0.7487	0.736	0.659	0.7352	0.7122	0.7177	0.7313	0.7651	0.759
			15	0.6913	0.7298	0.7184	0.6801	0.7323	0.6811	0.7324	0.7459	0.7427	0.6989	0.7253	0.7132	0.6897	0.7283	0.6882	0.7284	0.7456	0.7434	0.6816	0.704	0.6936	0.6596	0.704	0.6571	0.7098	0.7265	0.7336	0.7406	0.7348	0.6505	0.723	0.6915	0.7036	0.7147	0.7493	0.7438	0.7477	0.7469	0.7345	0.6572	0.7325	0.7097	0.7151	0.7296	0.7626	0.7568
			15.5	0.6907	0.7275	0.7153	0.6779	0.7295	0.6791	0.7311	0.744	0.742	0.698	0.7226	0.7115	0.6877	0.7262	0.6859	0.7272	0.7432	0.7424	0.6799	0.7021	0.6919	0.6569	0.7008	0.6536	0.7071	0.7224	0.7325	0.7401	0.7329	0.649	0.7202	0.6889	0.7015	0.7134	0.7471	0.742	0.7458	0.7442	0.732	0.6554	0.7296	0.7077	0.7126	0.7278	0.7602	0.7557
			16	0.6886	0.7248	0.7128	0.6763	0.7269	0.6767	0.7293	0.7413	0.7417	0.6963	0.7205	0.7082	0.6854	0.7229	0.6839	0.726	0.7419	0.7415	0.6779	0.6998	0.6887	0.6551	0.6983	0.6508	0.7064	0.7216	0.7308	0.7376	0.73	0.6464	0.7175	0.6866	0.6992	0.7113	0.7448	0.7395	0.7443	0.7422	0.7293	0.6529	0.7277	0.7057	0.711	0.7252	0.7577	0.7538
			16.5	0.6881	0.724	0.7108	0.6753	0.7247	0.6755	0.7293	0.7389	0.7394	0.6954	0.7182	0.7058	0.6833	0.7207	0.6828	0.7258	0.7396	0.7402	0.6773	0.6957	0.6866	0.6535	0.6963	0.6494	0.7051	0.719	0.7293	0.7348	0.7282	0.6471	0.7167	0.6861	0.6981	0.7105	0.7434	0.7392	0.7426	0.7399	0.7279	0.6522	0.7252	0.7034	0.7097	0.7231	0.7551	0.7544
			17	0.686	0.721	0.71	0.6729	0.7229	0.6724	0.7268	0.7361	0.7387	0.694	0.7156	0.7038	0.6811	0.7189	0.68	0.7242	0.7372	0.7392	0.6754	0.6943	0.6842	0.6522	0.6931	0.6478	0.7033	0.7167	0.7286	0.7339	0.7258	0.6437	0.7124	0.6844	0.6965	0.7083	0.7413	0.7362	0.7402	0.7382	0.726	0.6508	0.7217	0.7021	0.7067	0.7226	0.7535	0.7513
			17.5	0.6844	0.7183	0.7069	0.6717	0.7206	0.6714	0.7256	0.735	0.7368	0.6928	0.713	0.702	0.6808	0.7158	0.6786	0.7231	0.7353	0.7364	0.6739	0.6921	0.683	0.6507	0.6907	0.6471	0.7027	0.7146	0.7265	0.7309	0.724	0.6427	0.7108	0.6821	0.6942	0.7068	0.7387	0.7345	0.7387	0.7365	0.7233	0.6496	0.7211	0.7002	0.7062	0.721	0.7518	0.75
			18	0.6826	0.7155	0.7049	0.6699	0.7184	0.6686	0.7227	0.7308	0.7346	0.6903	0.7112	0.6993	0.6777	0.7127	0.6758	0.7214	0.7318	0.7344	0.6721	0.6889	0.6802	0.6483	0.6869	0.6436	0.7002	0.7119	0.7241	0.7288	0.7206	0.642	0.7073	0.6798	0.6921	0.7047	0.7361	0.7321	0.7372	0.7347	0.7214	0.6472	0.718	0.6981	0.7035	0.7188	0.749	0.7474
			18.5	0.6811	0.713	0.7022	0.6668	0.7148	0.6667	0.7208	0.7291	0.7323	0.6897	0.7081	0.6977	0.676	0.7098	0.6738	0.7188	0.7301	0.7332	0.6703	0.6853	0.6777	0.6457	0.6837	0.6417	0.6983	0.7099	0.7222	0.7257	0.7189	0.6409	0.7045	0.678	0.6901	0.7027	0.7342	0.7311	0.7343	0.7317	0.7192	0.6457	0.7156	0.6956	0.7015	0.7172	0.7463	0.7438
			19	0.6804	0.7113	0.7005	0.6658	0.7132	0.6649	0.7204	0.7272	0.7322	0.6874	0.7052	0.6951	0.6741	0.7076	0.6721	0.7178	0.7278	0.7311	0.6688	0.6838	0.6763	0.6438	0.6813	0.6399	0.6961	0.7069	0.7198	0.7247	0.7163	0.6379	0.7003	0.6764	0.6887	0.7021	0.7335	0.7284	0.7319	0.7305	0.7176	0.6432	0.7138	0.6947	0.6992	0.7155	0.7441	0.7434
			19.5	0.678	0.7081	0.6992	0.6643	0.7112	0.6629	0.7196	0.7255	0.7298	0.6864	0.7021	0.6937	0.6723	0.7042	0.6704	0.7173	0.7254	0.7289	0.6681	0.6803	0.6746	0.6429	0.6779	0.6388	0.6959	0.7048	0.7179	0.7232	0.7143	0.6385	0.6974	0.6746	0.6873	0.7005	0.7312	0.7262	0.7302	0.7264	0.7153	0.6433	0.7095	0.6924	0.6981	0.7142	0.7437	0.7421
			20	0.6772	0.706	0.6968	0.6628	0.7085	0.6606	0.7183	0.723	0.7272	0.6856	0.699	0.6913	0.6707	0.7006	0.6679	0.7156	0.7238	0.7275	0.6667	0.6775	0.6725	0.6405	0.6747	0.637	0.6927	0.7012	0.7157	0.7205	0.712	0.6383	0.6939	0.6738	0.6863	0.6989	0.7285	0.7262	0.7289	0.7253	0.713	0.6407	0.708	0.6911	0.6973	0.7126	0.7411	0.7393
			20.5	0.6763	0.7033	0.6958	0.661	0.7065	0.6599	0.7168	0.7217	0.7265	0.6841	0.6958	0.6894	0.6688	0.6972	0.6668	0.7144	0.7208	0.7253	0.6654	0.6742	0.6705	0.6391	0.6718	0.6367	0.6932	0.7006	0.7146	0.7177	0.7084	0.6357	0.6914	0.6725	0.685	0.6977	0.7272	0.7239	0.7262	0.7227	0.7112	0.6401	0.7057	0.6902	0.6955	0.711	0.7393	0.7374
			21	0.6748	0.7011	0.6933	0.6591	0.7039	0.6584	0.7147	0.7192	0.7248	0.6824	0.6937	0.6875	0.6674	0.6948	0.665	0.7126	0.7183	0.7241	0.6639	0.6709	0.669	0.6375	0.6683	0.6334	0.6912	0.6962	0.7123	0.7157	0.7069	0.6342	0.6883	0.6702	0.6837	0.6959	0.7254	0.7218	0.7249	0.7202	0.7087	0.6387	0.7028	0.6882	0.6944	0.7102	0.738	0.736
			21.5	0.6732	0.6979	0.6915	0.6568	0.701	0.6566	0.7127	0.7172	0.7228	0.6815	0.6911	0.687	0.6657	0.6911	0.6639	0.7121	0.7165	0.7219	0.6623	0.6686	0.6675	0.6363	0.6661	0.6328	0.6899	0.6944	0.7105	0.7148	0.7047	0.6341	0.6864	0.6701	0.6821	0.6951	0.7233	0.7201	0.7242	0.7201	0.7078	0.6371	0.7001	0.6868	0.6916	0.7084	0.7354	0.7346
			22	0.6706	0.6955	0.6899	0.6565	0.6983	0.6545	0.7124	0.715	0.7214	0.6801	0.6882	0.6843	0.6634	0.6883	0.662	0.7104	0.7133	0.7205	0.6622	0.6673	0.6652	0.6345	0.6628	0.6305	0.6887	0.6916	0.7092	0.7122	0.7006	0.6319	0.6836	0.6679	0.6801	0.6935	0.7214	0.7197	0.722	0.7172	0.7037	0.6353	0.6973	0.6843	0.6909	0.7074	0.7345	0.7332
			22.5	0.6702	0.6917	0.6885	0.6551	0.6959	0.6525	0.7104	0.712	0.7185	0.6786	0.6859	0.6823	0.6628	0.687	0.6609	0.7099	0.7111	0.7195	0.6604	0.664	0.6641	0.6334	0.6619	0.6306	0.6882	0.6904	0.7085	0.7097	0.6986	0.6314	0.6815	0.6664	0.6794	0.6923	0.7208	0.7176	0.7203	0.7155	0.7023	0.6334	0.6953	0.6838	0.69	0.706	0.7334	0.7326
			23	0.669	0.6907	0.6864	0.6543	0.693	0.6518	0.7097	0.7109	0.7176	0.6781	0.6838	0.6809	0.6608	0.6841	0.6589	0.7079	0.7091	0.7184	0.6601	0.662	0.6626	0.6317	0.6595	0.628	0.6868	0.6866	0.7067	0.7079	0.6961	0.6298	0.6798	0.6654	0.6785	0.6911	0.7189	0.7162	0.7189	0.7126	0.6997	0.6319	0.6929	0.6835	0.6885	0.7053	0.732	0.7309
			23.5	0.6675	0.6873	0.6846	0.6521	0.6899	0.6496	0.7081	0.7095	0.7151	0.6764	0.6809	0.6791	0.6593	0.6817	0.6576	0.7055	0.7061	0.7162	0.6581	0.6599	0.6618	0.6297	0.6561	0.6266	0.6848	0.6844	0.7048	0.7056	0.6944	0.6281	0.6773	0.6641	0.6764	0.6892	0.7167	0.7154	0.7179	0.7119	0.6958	0.631	0.69	0.6819	0.6863	0.7028	0.7314	0.7297
			24	0.6661	0.6846	0.683	0.6517	0.688	0.6483	0.7068	0.7066	0.7135	0.6748	0.68	0.6769	0.6574	0.6799	0.6549	0.7045	0.7031	0.7154	0.6558	0.6587	0.6592	0.6283	0.6553	0.625	0.6839	0.6815	0.7038	0.7033	0.6911	0.6254	0.6752	0.6624	0.6746	0.6884	0.7153	0.7136	0.7158	0.7091	0.6934	0.6293	0.6877	0.6805	0.6851	0.7016	0.7285	0.7268
LB + 1 µg/mL gentamicin
Condition	Wells		CycleNr	B3	B4	B5	B6	B7	B8	B9	B10	B11	C3	C4	C5	C6	C7	C8	C9	C10	C11	D3	D4	D5	D6	D7	D8	D9	D10	D11	E2	E3	E4	E5	E6	E7	E8	E9	E10	E11	F2	F3	F4	F5	F6	F7	F8	F9	F10
Ancestor	E11, F11, G11		0	0.007	0.0018	0.0033	0.0023	0.0099	0.0025	0.0005	0.0017	0.0015	0.0073	0.0041	0.0032	0.0012	0.0058	0.001	0.001	0.0007	0.0013	0.0046	0.0016	0.0016	0.0028	0.0019	0.0006	0.0008	0.0006	0.0012	0.0024	0.0038	0.0098	0.0053	0.0145	0.0117	0.0089	0.012	0.007	0.0028	0.0019	0.0019	0.0017	0.0024	0.0028	0.0011	0.0017	0.0028	0.0022
GEN 1A	B3, C3, D3		0.5	0.0077	0.0024	0.0038	0.0028	0.0109	0.0026	0.0012	0.0023	0.0019	0.0066	0.0043	0.0034	0.0014	0.0062	0.0011	0.0012	0.001	0.002	0.0036	0.0019	0.0018	0.003	0.0018	0.0009	0.001	0.0009	0.0015	0.002	0.0046	0.0099	0.0049	0.0142	0.0112	0.0088	0.0124	0.0066	0.0027	0.0023	0.0017	0.0013	0.0021	0.0024	0.0013	0.0018	0.0024	0.0021
GEN 1B	B4, C4, D4		1	0.0081	0.0032	0.0043	0.0031	0.0115	0.0027	0.0016	0.0026	0.0021	0.0071	0.0052	0.0036	0.0018	0.0066	0.0009	0.0014	0.0013	0.0015	0.0041	0.0028	0.002	0.0033	0.0029	0.0009	0.0012	0.0012	0.0019	0.0024	0.0047	0.0107	0.0057	0.0144	0.0114	0.0094	0.0127	0.0065	0.0029	0.0027	0.0022	0.002	0.0028	0.0029	0.0018	0.0021	0.003	0.0023
GEN 1C	B5, C5, D5		1.5	0.0102	0.0058	0.0053	0.0039	0.0134	0.0031	0.0025	0.0041	0.0031	0.0084	0.0078	0.005	0.0029	0.0085	0.0012	0.0024	0.0027	0.0027	0.005	0.0051	0.0031	0.004	0.0044	0.0011	0.0023	0.0025	0.0027	0.0045	0.0061	0.012	0.007	0.0152	0.0123	0.0107	0.0137	0.0069	0.0035	0.0047	0.004	0.0035	0.0043	0.0034	0.0024	0.0037	0.0042	0.0025
GEN 2A	B6, C6, D6		2	0.0132	0.0133	0.0079	0.0063	0.0184	0.0033	0.0046	0.0078	0.0048	0.0118	0.0154	0.0081	0.0055	0.0135	0.0015	0.0045	0.0061	0.0039	0.0082	0.0121	0.0059	0.0062	0.0094	0.0016	0.0041	0.0059	0.0041	0.0096	0.0111	0.0148	0.0114	0.0167	0.014	0.0145	0.0176	0.0071	0.0045	0.0101	0.0092	0.0071	0.0085	0.005	0.0043	0.0081	0.0077	0.0028
GEN 2B	B7, C7, D7		2.5	0.0228	0.0363	0.0166	0.0134	0.0328	0.0059	0.0117	0.019	0.0107	0.0212	0.0381	0.0175	0.0125	0.0279	0.0035	0.0111	0.0171	0.0088	0.017	0.0338	0.0149	0.0125	0.0242	0.0036	0.0106	0.0164	0.0091	0.0252	0.0274	0.0266	0.0237	0.0213	0.0193	0.0248	0.0286	0.0088	0.0079	0.0254	0.0245	0.0183	0.0201	0.0098	0.0092	0.0178	0.0181	0.0045
GEN 2C	B8, C8, D8		3	0.0508	0.0847	0.041	0.032	0.071	0.0108	0.0294	0.0498	0.0266	0.0477	0.0866	0.0445	0.0319	0.0666	0.0083	0.0289	0.0472	0.0217	0.0397	0.0806	0.0403	0.0288	0.0627	0.0086	0.0273	0.045	0.0215	0.0637	0.0668	0.0559	0.0569	0.0334	0.0331	0.0528	0.0595	0.0124	0.0164	0.0641	0.0635	0.0488	0.0522	0.0218	0.0224	0.0453	0.0462	0.0075
GEN 3A	B9, C9, D9		3.5	0.1063	0.192	0.0906	0.0723	0.1457	0.0244	0.0695	0.1087	0.0626	0.0983	0.1965	0.0972	0.074	0.1418	0.0211	0.0693	0.1061	0.055	0.0852	0.1901	0.0919	0.0679	0.1365	0.0214	0.0667	0.101	0.0538	0.1444	0.1508	0.1097	0.1198	0.0636	0.069	0.1055	0.1215	0.0222	0.0379	0.1461	0.1435	0.1011	0.1134	0.0521	0.0555	0.0986	0.103	0.0164
GEN 3B	B10, C10, D10		4	0.2183	0.3234	0.1968	0.1599	0.2749	0.0539	0.153	0.2225	0.1391	0.2062	0.3327	0.2082	0.1653	0.2715	0.0511	0.1514	0.2239	0.1187	0.1853	0.3264	0.1996	0.1475	0.2657	0.0521	0.1458	0.2182	0.1153	0.2759	0.2829	0.204	0.2447	0.1224	0.1359	0.2141	0.2427	0.0475	0.0813	0.2785	0.276	0.1944	0.2374	0.1084	0.1182	0.2057	0.2202	0.0393
GEN 3C	B11, C11, D11		4.5	0.3434	0.4029	0.3328	0.2802	0.3889	0.1209	0.2779	0.3397	0.2524	0.3323	0.4149	0.3395	0.2889	0.386	0.1167	0.279	0.3443	0.2368	0.3177	0.4125	0.3368	0.2713	0.385	0.1151	0.2721	0.3472	0.2354	0.3892	0.3961	0.3181	0.3717	0.2353	0.2601	0.343	0.3694	0.0987	0.1745	0.3937	0.3924	0.3109	0.3631	0.2266	0.2411	0.3348	0.3576	0.086
GEN 4A	E2, F2, G2		5	0.4371	0.4688	0.4318	0.3727	0.4655	0.2254	0.3834	0.4201	0.3546	0.4337	0.4828	0.4414	0.3811	0.4628	0.2276	0.3917	0.428	0.3552	0.4218	0.4825	0.4395	0.3752	0.4667	0.2316	0.3844	0.4327	0.3592	0.4711	0.4793	0.3862	0.4569	0.3609	0.3843	0.4429	0.4638	0.2084	0.3005	0.4781	0.4777	0.3843	0.4516	0.353	0.369	0.438	0.4566	0.1875
GEN 4B	E3, F3, G3		5.5	0.5067	0.5261	0.503	0.4309	0.512	0.3333	0.4543	0.4756	0.429	0.5078	0.5496	0.5071	0.4467	0.5098	0.3364	0.4633	0.4921	0.4388	0.502	0.5499	0.5135	0.4396	0.5153	0.3506	0.454	0.5022	0.4503	0.5274	0.5379	0.4371	0.5114	0.4528	0.4651	0.5177	0.5289	0.345	0.4083	0.5439	0.5454	0.4324	0.5101	0.4568	0.46	0.5217	0.529	0.3157
GEN 4C	E4, F4, G4		6	0.539	0.5619	0.5254	0.4649	0.5727	0.4056	0.4968	0.5359	0.475	0.5428	0.581	0.5321	0.4768	0.5745	0.4084	0.5102	0.5523	0.5006	0.536	0.5796	0.5363	0.474	0.5798	0.4256	0.5036	0.5664	0.5176	0.5719	0.5828	0.4633	0.5721	0.5103	0.5245	0.5434	0.5801	0.4449	0.4909	0.5809	0.5804	0.457	0.5721	0.5148	0.5254	0.549	0.5791	0.426
GEN 5A	E5, F5, G5		6.5	0.5611	0.5825	0.5522	0.4863	0.591	0.4433	0.5241	0.5607	0.4963	0.5654	0.6032	0.5577	0.5017	0.5956	0.4475	0.5414	0.5853	0.5312	0.5585	0.6007	0.5638	0.4968	0.6005	0.4614	0.5328	0.5978	0.5474	0.5948	0.6055	0.4904	0.5936	0.5337	0.5469	0.5636	0.6157	0.5206	0.5375	0.6029	0.603	0.4827	0.5923	0.5391	0.5495	0.5667	0.6168	0.5068
GEN 5B	E6, F6, G6		7	0.5768	0.5993	0.5618	0.5029	0.6053	0.4681	0.5453	0.5792	0.5106	0.5841	0.6221	0.5647	0.5189	0.6103	0.4742	0.5626	0.6021	0.5494	0.5772	0.6204	0.5728	0.5133	0.6172	0.4862	0.5561	0.6171	0.5644	0.6149	0.6277	0.5035	0.6109	0.5453	0.5583	0.5801	0.6316	0.5526	0.5579	0.6251	0.6275	0.4967	0.6091	0.5508	0.5633	0.5775	0.6343	0.5468
GEN 5C	E7, F7, G7		7.5	0.582	0.6185	0.5614	0.5191	0.6204	0.4788	0.5645	0.594	0.5244	0.5912	0.6447	0.5652	0.5351	0.6259	0.4811	0.5857	0.6201	0.5664	0.5852	0.6426	0.5735	0.5317	0.6341	0.5067	0.5788	0.6356	0.5796	0.6369	0.65	0.5125	0.6306	0.5589	0.5711	0.5848	0.6459	0.5695	0.5749	0.6485	0.6502	0.5077	0.6272	0.559	0.5761	0.5835	0.6502	0.5652
GEN 6A	E8, F8, G8		8	0.5847	0.6348	0.5603	0.5245	0.6359	0.4773	0.5708	0.6108	0.5267	0.595	0.6567	0.565	0.5413	0.64	0.4848	0.594	0.6372	0.5699	0.5882	0.6531	0.5726	0.5359	0.6493	0.5063	0.5891	0.6542	0.5857	0.6476	0.6596	0.5233	0.6454	0.5558	0.5702	0.5854	0.6574	0.5853	0.5896	0.6565	0.655	0.5161	0.6418	0.5557	0.5758	0.5847	0.6623	0.5815
GEN 6B	E9, F9, G9		8.5	0.5823	0.6358	0.555	0.5266	0.6392	0.4738	0.575	0.6252	0.5274	0.5939	0.6568	0.5596	0.5426	0.6504	0.4788	0.5999	0.6536	0.5675	0.587	0.6526	0.5681	0.5374	0.6572	0.5033	0.5964	0.6706	0.5861	0.6498	0.6599	0.5268	0.6447	0.5488	0.5675	0.5821	0.6665	0.5907	0.5933	0.6575	0.6549	0.5198	0.6427	0.5495	0.573	0.5825	0.6716	0.5903
GEN 6C	E10, F10, G10		9	0.5758	0.6348	0.5466	0.5255	0.6359	0.4677	0.5748	0.6268	0.5242	0.5875	0.6546	0.5515	0.5385	0.6487	0.4731	0.601	0.6577	0.5656	0.5802	0.6505	0.5592	0.5361	0.6547	0.4962	0.5995	0.6739	0.5847	0.6473	0.6574	0.5251	0.6422	0.5424	0.5625	0.5746	0.666	0.5908	0.5945	0.6559	0.6535	0.518	0.6388	0.5396	0.566	0.5732	0.6709	0.5904
			9.5	0.5688	0.6317	0.5383	0.5212	0.6317	0.4603	0.5717	0.6245	0.5192	0.5804	0.6508	0.5431	0.5344	0.6443	0.4656	0.5979	0.6559	0.5612	0.5735	0.6474	0.5496	0.5317	0.6502	0.4871	0.5978	0.6726	0.5793	0.6448	0.6546	0.5237	0.6376	0.5336	0.5554	0.5661	0.659	0.5893	0.5924	0.6524	0.6496	0.5154	0.6343	0.5299	0.5571	0.5648	0.6656	0.5871
			10	0.5623	0.6287	0.5299	0.5177	0.6274	0.4536	0.5675	0.6218	0.5129	0.5733	0.6477	0.5347	0.5306	0.64	0.4587	0.5939	0.6529	0.5554	0.5665	0.6434	0.5411	0.5293	0.6463	0.4798	0.5952	0.6687	0.5737	0.6411	0.6503	0.5226	0.6336	0.5237	0.5485	0.5585	0.6541	0.5826	0.5866	0.6498	0.6465	0.5128	0.6306	0.5209	0.5502	0.5592	0.6613	0.5825
			10.5	0.5566	0.6249	0.5213	0.5129	0.6219	0.4461	0.5623	0.6185	0.5068	0.5683	0.6431	0.5258	0.5259	0.6342	0.452	0.5889	0.6484	0.5487	0.5609	0.639	0.5325	0.5253	0.6405	0.4725	0.5901	0.6651	0.5669	0.6376	0.6461	0.5196	0.6283	0.515	0.5401	0.5505	0.6483	0.5757	0.5802	0.6459	0.6419	0.51	0.6252	0.5123	0.5422	0.55	0.6557	0.5755
			11	0.5508	0.6204	0.5135	0.5081	0.6168	0.4394	0.5575	0.6145	0.5009	0.5623	0.6381	0.5172	0.5205	0.6295	0.4457	0.5843	0.6442	0.5432	0.5549	0.6341	0.5241	0.5211	0.6352	0.4647	0.5868	0.6607	0.5614	0.6332	0.6416	0.5166	0.6229	0.507	0.5331	0.5436	0.6426	0.5695	0.5741	0.6411	0.6371	0.507	0.6197	0.5036	0.5353	0.5445	0.6493	0.5696
			11.5	0.5461	0.6166	0.5059	0.5029	0.6118	0.4334	0.5524	0.6096	0.4958	0.5575	0.6335	0.5099	0.515	0.6236	0.4399	0.5797	0.6392	0.5376	0.5492	0.6292	0.5167	0.5166	0.6292	0.458	0.5826	0.6553	0.5556	0.6278	0.6367	0.5153	0.6177	0.4996	0.5261	0.5367	0.6372	0.5634	0.5682	0.6362	0.633	0.5028	0.615	0.4965	0.5287	0.536	0.6441	0.5638
			12	0.5416	0.6125	0.4994	0.4975	0.607	0.4279	0.547	0.6047	0.4907	0.5531	0.629	0.5032	0.5096	0.6189	0.4344	0.5755	0.6348	0.5326	0.5438	0.6242	0.5095	0.5117	0.6237	0.4517	0.5782	0.6505	0.5508	0.6244	0.6323	0.5121	0.6126	0.4922	0.5206	0.531	0.6327	0.5585	0.5628	0.6329	0.628	0.5008	0.6097	0.49	0.5231	0.5298	0.6393	0.5586
			12.5	0.5378	0.6082	0.4929	0.4928	0.602	0.423	0.5428	0.6013	0.4869	0.5486	0.6243	0.4972	0.5035	0.6145	0.4299	0.5719	0.6299	0.5288	0.5394	0.6192	0.5036	0.5063	0.6185	0.4459	0.5735	0.6459	0.5459	0.6201	0.6283	0.5099	0.6078	0.4866	0.5151	0.525	0.628	0.5538	0.5581	0.6279	0.6235	0.4975	0.6055	0.4836	0.5174	0.5241	0.6347	0.5537
			13	0.5342	0.6046	0.4875	0.4879	0.5976	0.4187	0.5385	0.5965	0.4824	0.5449	0.6196	0.4915	0.5001	0.6095	0.4252	0.568	0.6258	0.5249	0.5349	0.6139	0.4981	0.5017	0.6143	0.4407	0.5702	0.6415	0.5422	0.6168	0.6233	0.5069	0.6036	0.481	0.5104	0.5201	0.6236	0.5493	0.5544	0.6241	0.6187	0.4946	0.6009	0.4781	0.513	0.5191	0.6306	0.5495
			13.5	0.531	0.5993	0.4823	0.4832	0.5931	0.4139	0.5339	0.592	0.4786	0.5413	0.6149	0.4862	0.4949	0.6055	0.4211	0.5648	0.622	0.5205	0.5305	0.6103	0.4932	0.4968	0.6102	0.4357	0.5672	0.6368	0.5386	0.6124	0.6195	0.5044	0.5989	0.4761	0.5062	0.515	0.6196	0.5456	0.5508	0.6202	0.6145	0.4918	0.5966	0.4735	0.5086	0.5155	0.6269	0.5451
			14	0.5287	0.5943	0.4773	0.4784	0.5893	0.4097	0.5292	0.5874	0.4753	0.5384	0.6112	0.4816	0.4899	0.6007	0.4167	0.5598	0.6172	0.5175	0.5271	0.6054	0.4883	0.4925	0.6056	0.4306	0.5631	0.6324	0.535	0.6086	0.6146	0.5026	0.5949	0.4717	0.5017	0.5106	0.6165	0.5413	0.5466	0.6153	0.6099	0.4893	0.5923	0.4681	0.5044	0.5093	0.6225	0.541
			14.5	0.5258	0.5903	0.473	0.4744	0.5856	0.4064	0.5257	0.583	0.4719	0.5354	0.6072	0.4775	0.4853	0.5973	0.4124	0.5568	0.6125	0.5138	0.5242	0.6011	0.4839	0.4888	0.6024	0.4268	0.5598	0.6282	0.532	0.6037	0.6107	0.5013	0.592	0.4672	0.4983	0.5058	0.6133	0.5385	0.5437	0.6116	0.6061	0.4869	0.5888	0.4637	0.5008	0.5054	0.6203	0.5374
			15	0.5234	0.5867	0.4696	0.4697	0.5816	0.4021	0.5219	0.5786	0.469	0.5332	0.6032	0.4735	0.4809	0.5932	0.4086	0.5531	0.609	0.5107	0.5208	0.5981	0.4797	0.4843	0.5982	0.4223	0.5565	0.6243	0.5288	0.5999	0.6067	0.4993	0.5884	0.4631	0.4947	0.5026	0.6093	0.5348	0.5404	0.6078	0.6019	0.4848	0.5852	0.4593	0.4965	0.5011	0.617	0.5342
			15.5	0.5207	0.5818	0.4655	0.4652	0.5782	0.3986	0.5166	0.5747	0.4659	0.5306	0.5989	0.4696	0.4768	0.5902	0.4054	0.5493	0.6053	0.5078	0.5181	0.594	0.4762	0.4798	0.5957	0.4185	0.5538	0.6208	0.5258	0.5958	0.6033	0.4964	0.5852	0.4596	0.4914	0.4988	0.6072	0.5316	0.5368	0.6049	0.5988	0.4826	0.5822	0.4555	0.4936	0.4974	0.6141	0.531
			16	0.519	0.5789	0.4622	0.4616	0.5753	0.3955	0.5138	0.5712	0.463	0.5287	0.5958	0.4668	0.4731	0.5877	0.4022	0.5462	0.6022	0.5054	0.5153	0.5916	0.4729	0.4761	0.5931	0.4148	0.5507	0.6178	0.5236	0.5923	0.6003	0.4952	0.5831	0.4568	0.4882	0.4956	0.6049	0.5292	0.5346	0.6008	0.5953	0.4807	0.5795	0.4525	0.4907	0.4941	0.6117	0.5279
			16.5	0.5169	0.5756	0.4591	0.4575	0.5727	0.3924	0.5094	0.5675	0.4608	0.5264	0.5923	0.463	0.4687	0.5847	0.3991	0.5429	0.5996	0.5028	0.5128	0.5892	0.4693	0.4727	0.5901	0.4113	0.5481	0.6154	0.521	0.5893	0.5978	0.4946	0.5806	0.4533	0.4852	0.492	0.6031	0.5263	0.5315	0.5976	0.593	0.4799	0.5767	0.4494	0.4875	0.4916	0.6092	0.5256
			17	0.5154	0.5725	0.4555	0.4538	0.5698	0.3893	0.5062	0.5648	0.4575	0.524	0.5901	0.4598	0.4658	0.5828	0.3961	0.5398	0.5966	0.4996	0.5105	0.5864	0.4662	0.4689	0.588	0.408	0.5448	0.6129	0.5183	0.5869	0.5959	0.4932	0.5785	0.4509	0.4828	0.4893	0.6002	0.5237	0.5291	0.5946	0.59	0.4772	0.5744	0.4464	0.4849	0.4877	0.607	0.5235
			17.5	0.5135	0.5692	0.4532	0.4502	0.5673	0.3866	0.5026	0.5617	0.455	0.5219	0.5876	0.4565	0.4615	0.5801	0.3936	0.5365	0.5944	0.4972	0.5084	0.5843	0.4631	0.4653	0.5858	0.4051	0.5426	0.6106	0.5156	0.5831	0.5932	0.4917	0.5759	0.4476	0.4796	0.4861	0.5984	0.5215	0.5262	0.5917	0.5878	0.4762	0.5717	0.4432	0.4819	0.4846	0.6053	0.5208
			18	0.5113	0.5667	0.4501	0.4464	0.5648	0.3836	0.4994	0.559	0.4516	0.5199	0.5853	0.4539	0.4576	0.5783	0.3903	0.5336	0.5923	0.4948	0.5057	0.5818	0.4599	0.4615	0.5838	0.4019	0.5394	0.6087	0.514	0.5816	0.5911	0.4895	0.5742	0.4454	0.4773	0.4828	0.5968	0.5192	0.5242	0.5887	0.5844	0.4732	0.569	0.4403	0.4793	0.4819	0.6035	0.5185
			18.5	0.5103	0.5635	0.447	0.4429	0.5622	0.3813	0.4954	0.5559	0.4488	0.5191	0.5827	0.4507	0.4544	0.5757	0.3881	0.5305	0.5902	0.4919	0.5041	0.5799	0.457	0.4578	0.5817	0.3986	0.538	0.6065	0.5113	0.5784	0.5886	0.4882	0.5722	0.4421	0.4748	0.4804	0.5945	0.5166	0.5219	0.586	0.582	0.4711	0.5671	0.4378	0.4767	0.4786	0.6005	0.5158
			19	0.5085	0.5616	0.4447	0.4397	0.5602	0.3784	0.493	0.5534	0.4466	0.5166	0.5808	0.4483	0.4504	0.5744	0.3853	0.528	0.5879	0.4899	0.5024	0.5778	0.4546	0.4545	0.58	0.3959	0.5339	0.6045	0.5096	0.575	0.5866	0.4881	0.5706	0.4403	0.473	0.4781	0.5929	0.5152	0.5191	0.5832	0.5804	0.4694	0.5651	0.4351	0.4742	0.4766	0.5997	0.5138
			19.5	0.507	0.5585	0.4418	0.4355	0.5578	0.3756	0.4895	0.5499	0.4434	0.5157	0.5784	0.4454	0.4471	0.5723	0.3828	0.525	0.5858	0.4875	0.5003	0.5759	0.4514	0.451	0.5784	0.393	0.5311	0.6021	0.5069	0.5725	0.5848	0.4867	0.5685	0.4372	0.4706	0.4755	0.5911	0.5125	0.5174	0.5806	0.5776	0.4677	0.5625	0.4323	0.4719	0.4738	0.5969	0.5112
			20	0.5056	0.5564	0.439	0.4327	0.5565	0.3736	0.487	0.5489	0.4414	0.5138	0.5767	0.443	0.4441	0.571	0.3803	0.5226	0.5839	0.4854	0.4987	0.5744	0.4489	0.4481	0.5769	0.3902	0.5289	0.6009	0.5047	0.5705	0.5826	0.4852	0.5672	0.4349	0.468	0.4729	0.5901	0.5106	0.5148	0.5785	0.5758	0.4658	0.5609	0.4302	0.47	0.4716	0.596	0.5095
			20.5	0.5039	0.5534	0.4367	0.4293	0.5543	0.3708	0.4837	0.5457	0.4392	0.5124	0.5746	0.4405	0.4406	0.5699	0.3781	0.5191	0.5821	0.4834	0.4971	0.5725	0.4464	0.4448	0.5754	0.3871	0.5264	0.5995	0.5031	0.5682	0.5813	0.485	0.5657	0.4325	0.4659	0.471	0.5884	0.5086	0.5128	0.5763	0.5739	0.4645	0.559	0.4275	0.4679	0.469	0.5942	0.5073
			21	0.5026	0.5511	0.4338	0.4257	0.5529	0.3683	0.48	0.5435	0.4373	0.5116	0.5734	0.4379	0.4377	0.5685	0.3757	0.5171	0.5808	0.4813	0.4955	0.5708	0.4441	0.4416	0.5745	0.3846	0.5241	0.598	0.5011	0.5658	0.5795	0.4827	0.5636	0.4308	0.4636	0.4681	0.5868	0.5067	0.5107	0.5742	0.5717	0.462	0.5573	0.425	0.4654	0.4661	0.5926	0.5053
			21.5	0.5017	0.5495	0.4313	0.4222	0.5507	0.3655	0.4769	0.5412	0.4348	0.5096	0.5712	0.4351	0.4339	0.567	0.3731	0.5141	0.5786	0.4794	0.4944	0.5696	0.4417	0.4379	0.5729	0.3821	0.521	0.596	0.4993	0.5633	0.5776	0.4818	0.5622	0.4287	0.4622	0.4656	0.5856	0.5048	0.5093	0.5725	0.5696	0.4608	0.5559	0.423	0.4635	0.4643	0.5918	0.5033
			22	0.4998	0.5468	0.4294	0.4193	0.5494	0.3635	0.4737	0.5394	0.4332	0.5083	0.5695	0.4332	0.4307	0.5656	0.3711	0.511	0.5775	0.4772	0.4927	0.5681	0.4398	0.4355	0.5717	0.3794	0.519	0.595	0.4974	0.5608	0.5766	0.4808	0.5611	0.4263	0.46	0.4636	0.5841	0.5024	0.5069	0.5704	0.5677	0.459	0.5538	0.4202	0.4612	0.4617	0.5896	0.5009
			22.5	0.4987	0.5459	0.4269	0.416	0.5481	0.3617	0.4721	0.5378	0.4312	0.5071	0.5683	0.431	0.4278	0.5649	0.3689	0.5085	0.5757	0.4756	0.4909	0.5669	0.4369	0.4319	0.5708	0.377	0.5158	0.5936	0.4955	0.5589	0.5753	0.4783	0.5594	0.4243	0.458	0.4616	0.5829	0.501	0.5051	0.5688	0.5669	0.4571	0.5528	0.4189	0.4598	0.4597	0.5892	0.4998
			23	0.4974	0.5436	0.4245	0.4129	0.5466	0.3595	0.4682	0.5362	0.4294	0.5063	0.5665	0.4286	0.4249	0.5635	0.3671	0.5063	0.5745	0.4742	0.4897	0.5656	0.4353	0.4296	0.5699	0.3744	0.5142	0.5924	0.4939	0.5571	0.5736	0.4773	0.5583	0.4226	0.4564	0.4596	0.5822	0.4995	0.5034	0.567	0.5642	0.4545	0.5511	0.4164	0.4575	0.4573	0.5874	0.4978
			23.5	0.4966	0.5425	0.4223	0.4102	0.5451	0.3568	0.4654	0.5345	0.4281	0.5048	0.5656	0.427	0.4218	0.5624	0.3645	0.5029	0.5732	0.472	0.4888	0.5646	0.4328	0.4267	0.5687	0.3721	0.5111	0.5912	0.4925	0.5553	0.5726	0.4763	0.5567	0.4203	0.4543	0.4571	0.5811	0.497	0.5017	0.5653	0.5634	0.4536	0.5497	0.4143	0.4555	0.4546	0.586	0.4956
			24	0.495	0.5414	0.4205	0.4076	0.5439	0.3549	0.4626	0.5329	0.4263	0.5032	0.5641	0.4248	0.4187	0.5614	0.3628	0.501	0.5714	0.4703	0.4868	0.5634	0.4309	0.4241	0.5674	0.3698	0.5097	0.59	0.4907	0.5538	0.5714	0.4752	0.5561	0.4189	0.4527	0.4555	0.5795	0.4959	0.5	0.5638	0.5611	0.4514	0.5481	0.4127	0.4538	0.4536	0.5849	0.494
[truncated: 11 more columns]

## Sheet: 8
LB only
Condition	Wells		CycleNr	B3	B4	B5	B6	B7	B8	B9	B10	B11	C3	C4	C5	C6	C7	C8	C9	C10	C11	D3	D4	D5	D6	D7	D8	D9	D10	D11	E2	E3	E4	E5	E6	E7	E8	E9	E10	E11	F2	F3	F4	F5	F6	F7	F8	F9	F10
Ancestor	E11, F11, G11		0	0.0016	0.0005	0.0006	0.0009	0.0002	0.0031	0.0025	0.0012	0.0004	0.003	0.0023	0.0026	0.0016	0.0018	0.0028	0.0023	0.0012	0.0004	0.0019	0.0009	0.0007	0.0013	0.002	0.0011	0.0006	0.0001	0.0005	0.0018	0.0037	0.0022	0.0012	0.004	0.0012	0.0024	0.0028	0.0058	0.0035	0.0019	0.0017	0.0021	0.0045	0.0033	0.0014	0.0019	0.0064	0.002
Glc+GEN 1A	B3, C3, D3		0.5	0.0023	0.0016	0.0017	0.0021	0.0013	0.0041	0.0034	0.0023	0.002	0.0036	0.003	0.0034	0.0026	0.0025	0.0036	0.0036	0.0019	0.0015	0.0024	0.0017	0.0015	0.0024	0.0027	0.0018	0.0015	0.0012	0.0018	0.003	0.0039	0.0027	0.0015	0.0048	0.0016	0.003	0.0032	0.0062	0.0036	0.0027	0.0023	0.0027	0.0048	0.0035	0.0019	0.0026	0.0074	0.0025
Glc+GEN 1B	B4, C4, D4		1	0.0043	0.0036	0.0038	0.005	0.0027	0.0062	0.0053	0.0042	0.0043	0.0056	0.0051	0.0052	0.0057	0.0038	0.0058	0.0058	0.0037	0.0037	0.0044	0.0035	0.0028	0.0048	0.0042	0.0039	0.0037	0.0029	0.0037	0.0057	0.0056	0.0046	0.0032	0.0069	0.0032	0.0048	0.0054	0.0083	0.005	0.0054	0.004	0.0045	0.0063	0.0056	0.0035	0.0039	0.0093	0.0045
Glc+GEN 1C	B5, C5, D5		1.5	0.0112	0.0107	0.0099	0.0145	0.0086	0.0144	0.0124	0.0115	0.0117	0.0121	0.0119	0.0109	0.0145	0.0087	0.0139	0.0125	0.0105	0.011	0.0104	0.0099	0.008	0.0131	0.0093	0.0113	0.0101	0.009	0.0105	0.0151	0.0109	0.0104	0.0088	0.0141	0.0084	0.0114	0.0124	0.0157	0.0097	0.0146	0.0098	0.0101	0.0119	0.0128	0.0081	0.0104	0.0161	0.0111
Glc+GEN 2A	B6, C6, D6		2	0.0318	0.0319	0.0293	0.0426	0.0249	0.039	0.0338	0.0321	0.0337	0.0327	0.0324	0.029	0.0421	0.0243	0.0381	0.0325	0.0302	0.0319	0.0294	0.0296	0.0248	0.0382	0.0243	0.0332	0.0288	0.027	0.0292	0.0437	0.0264	0.0277	0.0259	0.0351	0.024	0.0298	0.034	0.0376	0.0231	0.0424	0.0264	0.0265	0.0284	0.0325	0.0225	0.0279	0.0355	0.0313
Glc+GEN 2B	B7, C7, D7		2.5	0.0789	0.0808	0.0742	0.1036	0.0677	0.0931	0.0815	0.0798	0.0833	0.0812	0.0805	0.073	0.1019	0.0665	0.0935	0.0798	0.0781	0.0795	0.0752	0.0751	0.066	0.0936	0.0647	0.0838	0.0733	0.0715	0.073	0.106	0.0679	0.0733	0.0706	0.0838	0.0674	0.0748	0.0815	0.0871	0.0612	0.1024	0.0685	0.0709	0.0718	0.0798	0.0624	0.072	0.0799	0.0778
Glc+GEN 2C	B8, C8, D8		3	0.1898	0.1948	0.1807	0.2328	0.1598	0.2106	0.1923	0.1859	0.1949	0.1943	0.1954	0.1748	0.2315	0.1503	0.2126	0.1906	0.1839	0.1904	0.182	0.1855	0.1602	0.2194	0.1503	0.198	0.178	0.1685	0.1757	0.2381	0.1589	0.1719	0.1668	0.2002	0.155	0.1801	0.1913	0.1981	0.1343	0.2337	0.1641	0.1644	0.1657	0.1926	0.1418	0.1693	0.1811	0.1818
Glc+GEN 3A	B9, C9, D9		3.5	0.329	0.3397	0.3161	0.3688	0.2949	0.3467	0.3297	0.3104	0.3339	0.3365	0.3454	0.3091	0.3695	0.2899	0.3479	0.3317	0.3144	0.3323	0.3233	0.3359	0.2952	0.3572	0.2915	0.3369	0.3191	0.2983	0.3143	0.3779	0.3061	0.3107	0.308	0.3508	0.2925	0.3215	0.3321	0.337	0.2676	0.375	0.3123	0.3044	0.3108	0.3497	0.2823	0.3117	0.3186	0.3192
Glc+GEN 3B	B10, C10, D10		4	0.4289	0.4494	0.432	0.4733	0.4096	0.4404	0.4334	0.4145	0.4373	0.4437	0.4586	0.4239	0.4787	0.4108	0.4439	0.4431	0.4229	0.444	0.4384	0.4518	0.4147	0.4712	0.4176	0.4354	0.4423	0.4073	0.4325	0.4837	0.4427	0.4339	0.426	0.467	0.4147	0.4468	0.4577	0.4546	0.4082	0.4861	0.4501	0.4261	0.4433	0.4765	0.4137	0.4407	0.4414	0.4479
Glc+GEN 3C	B11, C11, D11		4.5	0.5147	0.5095	0.5187	0.5321	0.493	0.5184	0.4984	0.4964	0.5095	0.5311	0.5219	0.5125	0.5401	0.5015	0.5243	0.5106	0.513	0.5174	0.5246	0.5181	0.5063	0.5376	0.5033	0.5206	0.5135	0.4979	0.5077	0.562	0.5255	0.5321	0.5201	0.5326	0.5095	0.5208	0.5458	0.5431	0.5073	0.5626	0.5333	0.5261	0.5417	0.5498	0.5127	0.5216	0.5352	0.5424
Glc+GEN 4A	E2, F2, G2		5	0.5606	0.5701	0.5693	0.586	0.5514	0.5625	0.5591	0.5491	0.575	0.578	0.5805	0.5625	0.5915	0.5579	0.5704	0.5736	0.5657	0.5838	0.5683	0.5741	0.555	0.5857	0.5595	0.5643	0.5744	0.5502	0.5719	0.6029	0.5892	0.5814	0.5743	0.5898	0.5691	0.5819	0.5978	0.5898	0.5737	0.6013	0.5922	0.5799	0.5901	0.6062	0.5716	0.5826	0.5916	0.5901
Glc+GEN 4B	E3, F3, G3		5.5	0.5966	0.6127	0.6094	0.6315	0.5958	0.5977	0.6026	0.5867	0.6272	0.6146	0.6291	0.6033	0.6385	0.6001	0.6049	0.6181	0.6031	0.6384	0.6035	0.6218	0.5951	0.6323	0.6001	0.6	0.6171	0.5876	0.6272	0.6393	0.6412	0.6197	0.6151	0.6377	0.6079	0.6256	0.6415	0.6292	0.6135	0.6366	0.6461	0.6188	0.6292	0.6551	0.6092	0.6252	0.635	0.629
Glc+GEN 4C	E4, F4, G4		6	0.6257	0.6504	0.6431	0.664	0.6354	0.6258	0.6427	0.6161	0.6626	0.6447	0.6641	0.637	0.6698	0.6361	0.6352	0.6592	0.6337	0.673	0.6357	0.6551	0.629	0.6642	0.6387	0.6311	0.6563	0.6185	0.6621	0.6689	0.678	0.6522	0.6484	0.6722	0.6412	0.6666	0.6774	0.6609	0.649	0.6674	0.6811	0.6519	0.6632	0.6886	0.6448	0.6684	0.6723	0.6632
Glc+GEN 5A	E5, F5, G5		6.5	0.6523	0.6743	0.6729	0.6898	0.6593	0.6516	0.6676	0.6426	0.6805	0.6713	0.6909	0.6659	0.6961	0.6625	0.6609	0.6851	0.6609	0.6927	0.6613	0.6817	0.6575	0.6905	0.6648	0.6577	0.6835	0.6472	0.6826	0.6955	0.7071	0.6797	0.6784	0.6988	0.6695	0.6932	0.7094	0.6908	0.6812	0.6931	0.7116	0.6806	0.6898	0.7172	0.6739	0.6961	0.7043	0.694
Glc+GEN 5B	E6, F6, G6		7	0.6765	0.7004	0.6978	0.7159	0.6821	0.6743	0.6932	0.6662	0.6999	0.6954	0.7183	0.6899	0.726	0.6887	0.6838	0.7092	0.6858	0.7108	0.686	0.7146	0.6838	0.7266	0.6969	0.6818	0.7117	0.6711	0.7031	0.7158	0.7387	0.7031	0.7039	0.7339	0.694	0.7232	0.7387	0.7158	0.7084	0.7151	0.7476	0.705	0.7142	0.7548	0.7	0.7244	0.7338	0.7185
Glc+GEN 5C	E7, F7, G7		7.5	0.6982	0.7287	0.7227	0.7461	0.7129	0.6984	0.7201	0.6868	0.7237	0.7171	0.7484	0.7165	0.7513	0.7187	0.7073	0.7429	0.7092	0.7388	0.7021	0.7388	0.7049	0.7428	0.7227	0.7022	0.7433	0.6943	0.7348	0.7329	0.7669	0.7246	0.7229	0.7616	0.719	0.7578	0.7591	0.737	0.7328	0.7293	0.7714	0.7257	0.7341	0.7791	0.7225	0.7579	0.7555	0.7398
Glc+GEN 6A	E8, F8, G8		8	0.7123	0.7525	0.7353	0.7553	0.7277	0.7125	0.7456	0.7062	0.7503	0.727	0.7551	0.7298	0.7556	0.7282	0.7186	0.7632	0.7245	0.7633	0.7099	0.7424	0.7139	0.747	0.7295	0.71	0.7599	0.7077	0.745	0.7382	0.7717	0.732	0.7294	0.7651	0.7297	0.7695	0.7679	0.7486	0.7486	0.7339	0.7777	0.7329	0.7401	0.7795	0.7322	0.7714	0.7676	0.7493
Glc+GEN 6B	E9, F9, G9		8.5	0.7179	0.7533	0.741	0.7574	0.7321	0.7182	0.7529	0.7155	0.7511	0.731	0.7563	0.736	0.7562	0.7304	0.724	0.765	0.7317	0.7603	0.7114	0.7434	0.7184	0.7471	0.7312	0.7135	0.7599	0.7144	0.7407	0.7416	0.7745	0.7346	0.7324	0.7667	0.7353	0.7686	0.7734	0.7525	0.7562	0.7365	0.7759	0.7353	0.7427	0.7764	0.7361	0.7701	0.7744	0.7538
Glc+GEN 6C	E10, F10, G10		9	0.7214	0.7543	0.7444	0.759	0.7328	0.721	0.7526	0.7211	0.7482	0.7328	0.756	0.7397	0.7536	0.7303	0.7262	0.763	0.7354	0.7565	0.7128	0.7406	0.7212	0.7405	0.7309	0.716	0.7545	0.7169	0.7379	0.7432	0.7723	0.7359	0.7333	0.763	0.7374	0.7653	0.7769	0.7547	0.7603	0.739	0.7743	0.7367	0.7445	0.7704	0.739	0.7685	0.7791	0.7569
			9.5	0.7239	0.7523	0.7467	0.7544	0.7314	0.7239	0.7497	0.7245	0.7453	0.7339	0.7501	0.742	0.7474	0.7276	0.7276	0.7564	0.7371	0.7505	0.7139	0.7326	0.7227	0.7312	0.7253	0.716	0.7458	0.7187	0.732	0.7453	0.768	0.7369	0.7343	0.7536	0.7381	0.7574	0.7797	0.7567	0.7629	0.7412	0.7666	0.7378	0.7454	0.7598	0.7404	0.7623	0.7819	0.76
			10	0.7253	0.7438	0.7476	0.7483	0.7253	0.7248	0.7389	0.7258	0.7394	0.7342	0.7411	0.7429	0.7388	0.72	0.7271	0.7448	0.7382	0.7458	0.7156	0.7241	0.7233	0.7214	0.7172	0.7162	0.7337	0.7193	0.7291	0.746	0.7602	0.7363	0.734	0.7412	0.7377	0.7453	0.7807	0.7577	0.7656	0.7426	0.7603	0.7379	0.7463	0.7491	0.7411	0.7506	0.7838	0.7609
			10.5	0.726	0.7339	0.7495	0.7393	0.7173	0.725	0.7296	0.7265	0.7365	0.7352	0.7324	0.7431	0.7292	0.7129	0.727	0.7357	0.7392	0.744	0.7157	0.7146	0.7237	0.7105	0.7086	0.7152	0.7229	0.7194	0.7262	0.7469	0.753	0.7362	0.7326	0.7323	0.7371	0.7366	0.7826	0.7578	0.7669	0.7431	0.7535	0.7382	0.7465	0.7412	0.7422	0.7408	0.7865	0.7643
			11	0.7267	0.7272	0.7507	0.732	0.7096	0.7264	0.721	0.728	0.7341	0.7348	0.7248	0.7439	0.721	0.7048	0.7265	0.7266	0.7394	0.7406	0.7153	0.7066	0.7235	0.7006	0.7004	0.7153	0.7148	0.7196	0.7223	0.7486	0.7481	0.7356	0.7328	0.7228	0.7361	0.7282	0.7833	0.7594	0.7687	0.7455	0.7476	0.7387	0.7467	0.7325	0.7433	0.7341	0.7888	0.7659
			11.5	0.7277	0.7189	0.7491	0.7245	0.7024	0.7262	0.7142	0.7289	0.73	0.7355	0.7174	0.7451	0.7146	0.6975	0.7264	0.7198	0.7403	0.7361	0.7139	0.6996	0.7229	0.6948	0.6924	0.7149	0.7075	0.7215	0.7174	0.749	0.7427	0.7353	0.7319	0.7153	0.736	0.7199	0.783	0.7598	0.7701	0.7469	0.7425	0.7397	0.747	0.7262	0.7436	0.7267	0.7901	0.768
			12	0.7279	0.7136	0.7489	0.7175	0.696	0.7265	0.7083	0.7297	0.725	0.7347	0.7125	0.7446	0.709	0.6914	0.7247	0.7138	0.7399	0.7313	0.7153	0.6944	0.7224	0.6884	0.6861	0.7133	0.7015	0.7211	0.7107	0.7496	0.7364	0.7353	0.7306	0.7098	0.7343	0.7121	0.7832	0.7601	0.771	0.7467	0.7379	0.739	0.747	0.7204	0.7437	0.7207	0.79	0.7688
			12.5	0.7284	0.7085	0.7484	0.7125	0.691	0.7261	0.7021	0.7309	0.7211	0.7345	0.707	0.7434	0.7041	0.6863	0.7236	0.7074	0.7401	0.7254	0.7128	0.6881	0.7218	0.6825	0.6812	0.7117	0.6949	0.7213	0.7062	0.7502	0.7314	0.7336	0.7296	0.7036	0.7335	0.7076	0.7828	0.7604	0.7714	0.7471	0.7328	0.7391	0.7462	0.7153	0.7436	0.7143	0.7909	0.7707
			13	0.728	0.7033	0.7467	0.708	0.685	0.7255	0.6963	0.7313	0.7156	0.7336	0.7028	0.7414	0.6986	0.6807	0.7226	0.7015	0.7397	0.7209	0.7132	0.6831	0.7205	0.677	0.6755	0.7113	0.6902	0.7208	0.7017	0.7497	0.7287	0.7325	0.7286	0.6982	0.7317	0.7014	0.7811	0.7598	0.7725	0.7475	0.7286	0.7386	0.7455	0.71	0.7435	0.7088	0.7903	0.7707
			13.5	0.7275	0.7009	0.7454	0.7049	0.6806	0.7251	0.6915	0.7313	0.7118	0.7332	0.6979	0.7402	0.6951	0.6758	0.7208	0.6969	0.7397	0.7179	0.7111	0.6776	0.719	0.6713	0.6704	0.7097	0.6845	0.7207	0.6978	0.7497	0.7242	0.7309	0.7267	0.693	0.7309	0.6971	0.7803	0.7597	0.7731	0.7476	0.724	0.7383	0.7449	0.7053	0.743	0.7046	0.7902	0.7712
			14	0.7277	0.6954	0.7447	0.7004	0.6763	0.7244	0.688	0.7317	0.7099	0.7319	0.6926	0.739	0.6905	0.6711	0.7195	0.6918	0.739	0.7147	0.711	0.6724	0.7171	0.663	0.6652	0.7075	0.6784	0.7194	0.6935	0.7487	0.7189	0.7295	0.725	0.6863	0.7288	0.692	0.7783	0.7586	0.7721	0.7473	0.721	0.737	0.7435	0.7008	0.7421	0.6999	0.7894	0.7716
			14.5	0.7274	0.6929	0.7439	0.6949	0.672	0.724	0.6841	0.7319	0.7067	0.7313	0.6873	0.7372	0.6838	0.6661	0.7171	0.687	0.7375	0.7113	0.7094	0.6669	0.7159	0.6575	0.6599	0.7065	0.673	0.7186	0.6906	0.7482	0.7164	0.7283	0.7235	0.6804	0.7275	0.6872	0.7766	0.7578	0.7722	0.7462	0.7176	0.7362	0.7426	0.6942	0.7413	0.6949	0.7883	0.7708
			15	0.7248	0.6874	0.7423	0.6895	0.6673	0.7214	0.6794	0.7296	0.7042	0.7293	0.6821	0.7353	0.6766	0.6609	0.7153	0.6817	0.7365	0.7081	0.707	0.6605	0.7138	0.6494	0.6542	0.7033	0.6658	0.7169	0.6862	0.7473	0.7117	0.7261	0.7212	0.6748	0.7253	0.6793	0.7749	0.7561	0.7709	0.7448	0.7133	0.7353	0.7409	0.689	0.74	0.6897	0.7863	0.7698
			15.5	0.7246	0.6837	0.7409	0.6839	0.6632	0.7205	0.6745	0.7297	0.7009	0.7285	0.6766	0.7343	0.6701	0.6558	0.7136	0.6759	0.7357	0.7042	0.7067	0.6537	0.7125	0.6435	0.6493	0.7027	0.6599	0.7168	0.6823	0.7457	0.7065	0.7248	0.7196	0.6663	0.7232	0.6736	0.7732	0.7552	0.7701	0.7443	0.7102	0.734	0.7401	0.6825	0.7394	0.6844	0.7846	0.7689
			16	0.7227	0.6788	0.7391	0.6782	0.659	0.7187	0.6697	0.7288	0.6984	0.7272	0.6698	0.7332	0.6627	0.6502	0.712	0.6706	0.7345	0.7006	0.7041	0.6481	0.7106	0.6363	0.6438	0.7004	0.6523	0.715	0.6779	0.7442	0.7023	0.7232	0.7179	0.6604	0.7217	0.6657	0.7719	0.7535	0.7689	0.743	0.7057	0.7325	0.7385	0.6757	0.7384	0.6784	0.7836	0.7679
			16.5	0.721	0.674	0.7375	0.6714	0.6545	0.7178	0.6648	0.7274	0.6946	0.7262	0.6644	0.732	0.658	0.6455	0.7103	0.6647	0.7337	0.696	0.703	0.6414	0.7096	0.6301	0.6386	0.6992	0.6462	0.7142	0.6737	0.7431	0.6979	0.7221	0.7172	0.6534	0.7202	0.6594	0.7703	0.7518	0.767	0.741	0.7016	0.7312	0.7371	0.6697	0.7368	0.6728	0.782	0.7661
			17	0.7205	0.6688	0.7352	0.6652	0.6493	0.7163	0.6599	0.7263	0.6912	0.7242	0.6574	0.7309	0.6501	0.6401	0.7092	0.6573	0.732	0.6914	0.7022	0.6348	0.7085	0.6227	0.6328	0.6973	0.6384	0.7119	0.6678	0.742	0.6922	0.7202	0.715	0.6463	0.7187	0.6514	0.7688	0.7505	0.7657	0.7394	0.6966	0.73	0.7356	0.6623	0.7354	0.6687	0.7808	0.7646
			17.5	0.7186	0.663	0.7334	0.6578	0.6447	0.7152	0.6534	0.7251	0.6868	0.7235	0.651	0.7299	0.6422	0.6346	0.7071	0.6508	0.7304	0.6866	0.7019	0.6286	0.7066	0.6167	0.6281	0.6958	0.6313	0.7114	0.6617	0.7402	0.6865	0.7184	0.7137	0.6402	0.7173	0.6439	0.7671	0.7489	0.7638	0.7383	0.6919	0.7285	0.7343	0.6542	0.734	0.6595	0.7795	0.7635
			18	0.7177	0.6565	0.7324	0.6503	0.6396	0.7142	0.6484	0.724	0.6823	0.7217	0.6443	0.7293	0.6368	0.6292	0.7062	0.6435	0.7294	0.6812	0.6987	0.6218	0.7055	0.6117	0.6234	0.6945	0.6254	0.7098	0.6558	0.7384	0.6801	0.717	0.7118	0.6339	0.7157	0.6373	0.7665	0.7471	0.7621	0.7372	0.6865	0.7275	0.7327	0.6476	0.7325	0.6531	0.7783	0.7617
			18.5	0.7166	0.6499	0.731	0.643	0.6339	0.7114	0.642	0.7223	0.6768	0.7206	0.6369	0.7279	0.6296	0.624	0.7047	0.6362	0.7276	0.6739	0.6973	0.6165	0.7044	0.6064	0.6189	0.6934	0.6189	0.7082	0.6484	0.7377	0.6731	0.7163	0.7108	0.627	0.7146	0.6306	0.7648	0.7459	0.7609	0.7354	0.6805	0.7263	0.7311	0.641	0.7315	0.646	0.7765	0.7604
			19	0.715	0.6428	0.7294	0.6358	0.6282	0.711	0.6353	0.7207	0.6704	0.7194	0.6303	0.7261	0.6236	0.619	0.703	0.6294	0.7265	0.6679	0.6971	0.61	0.7027	0.6013	0.6145	0.6918	0.6131	0.7069	0.6411	0.7355	0.6661	0.7142	0.7085	0.6216	0.7124	0.6248	0.7631	0.7444	0.7592	0.7342	0.6742	0.7252	0.7297	0.6344	0.7295	0.6392	0.7751	0.7594
			19.5	0.7136	0.6364	0.7274	0.6297	0.6235	0.7099	0.6284	0.7195	0.665	0.7185	0.6246	0.7247	0.6198	0.6149	0.7021	0.6226	0.7259	0.6602	0.6955	0.6063	0.7016	0.5965	0.6106	0.6906	0.6082	0.7065	0.6339	0.7344	0.6604	0.7132	0.7076	0.6169	0.7119	0.6205	0.7624	0.7426	0.7576	0.7325	0.6683	0.7238	0.7287	0.6283	0.7288	0.6325	0.7742	0.7579
			20	0.7129	0.6298	0.7252	0.6232	0.6176	0.7084	0.6214	0.7181	0.6576	0.7164	0.6193	0.7242	0.6154	0.6104	0.7008	0.6166	0.7238	0.6528	0.694	0.601	0.7005	0.5935	0.6074	0.6899	0.604	0.7049	0.6259	0.7333	0.6529	0.7118	0.706	0.613	0.7098	0.6167	0.7605	0.7418	0.756	0.7304	0.6614	0.722	0.7263	0.6232	0.7268	0.6262	0.7721	0.7558
			20.5	0.7109	0.6221	0.7231	0.6178	0.6129	0.7068	0.6145	0.7172	0.6502	0.7156	0.6134	0.7225	0.6107	0.6065	0.6998	0.6107	0.7224	0.6449	0.6935	0.5981	0.699	0.5915	0.6046	0.6884	0.6012	0.7037	0.6194	0.7317	0.6465	0.7099	0.705	0.6094	0.7091	0.614	0.7589	0.7402	0.7545	0.7293	0.6556	0.7215	0.7252	0.6198	0.7255	0.6225	0.7723	0.7551
			21	0.7102	0.6166	0.7221	0.6121	0.6075	0.7054	0.6078	0.7147	0.6421	0.7137	0.6102	0.7214	0.6075	0.6028	0.698	0.6065	0.7212	0.6372	0.6923	0.5944	0.6977	0.5895	0.6017	0.6869	0.5977	0.7022	0.6117	0.7302	0.6412	0.7091	0.7037	0.6074	0.7078	0.6109	0.7576	0.7387	0.7531	0.728	0.6497	0.72	0.7238	0.6167	0.7241	0.6191	0.7707	0.7536
			21.5	0.7079	0.6104	0.72	0.6081	0.6035	0.7041	0.6021	0.7136	0.6344	0.7131	0.6063	0.7211	0.6063	0.6008	0.6977	0.6027	0.72	0.6299	0.6919	0.5918	0.6976	0.5884	0.5999	0.6861	0.5962	0.7012	0.6051	0.729	0.6363	0.7079	0.7031	0.6055	0.707	0.6094	0.7574	0.7383	0.752	0.7273	0.6443	0.719	0.7228	0.6131	0.7236	0.6154	0.7692	0.7525
			22	0.7066	0.6049	0.7196	0.6042	0.5989	0.7024	0.5965	0.7126	0.6265	0.7119	0.6033	0.7197	0.604	0.5989	0.6964	0.5985	0.7186	0.6225	0.6906	0.5909	0.6966	0.5872	0.5981	0.685	0.5937	0.6999	0.5991	0.7281	0.6317	0.7068	0.702	0.6044	0.706	0.6083	0.7567	0.7368	0.7502	0.7259	0.6392	0.7173	0.7216	0.6113	0.7223	0.613	0.7687	0.7514
			22.5	0.7058	0.5997	0.7177	0.6006	0.5946	0.7011	0.5919	0.7115	0.617	0.7106	0.6003	0.7185	0.6016	0.5962	0.6949	0.5959	0.7175	0.6151	0.6888	0.5884	0.6942	0.5866	0.5962	0.6839	0.5926	0.6991	0.593	0.7262	0.6273	0.7054	0.7	0.6026	0.7042	0.6072	0.7545	0.7351	0.7489	0.7245	0.6341	0.7158	0.7196	0.6084	0.7203	0.6096	0.7671	0.7499
			23	0.7043	0.5953	0.7167	0.5982	0.5914	0.7003	0.5876	0.7108	0.6097	0.7098	0.5979	0.7172	0.6001	0.5949	0.6935	0.5944	0.7162	0.6094	0.6867	0.5867	0.6936	0.5862	0.5945	0.6825	0.5912	0.6983	0.589	0.7252	0.6253	0.7045	0.6994	0.6027	0.703	0.6061	0.7542	0.7343	0.7477	0.7228	0.6302	0.715	0.719	0.6076	0.7198	0.6082	0.7658	0.7486
			23.5	0.7031	0.591	0.7147	0.5955	0.5887	0.6989	0.5839	0.7095	0.6028	0.7088	0.5961	0.7162	0.5989	0.593	0.6926	0.5927	0.7153	0.6037	0.6862	0.5859	0.6924	0.5857	0.5931	0.681	0.5907	0.6971	0.5846	0.7242	0.623	0.7034	0.6986	0.6025	0.7019	0.6061	0.7528	0.733	0.7466	0.721	0.6262	0.7133	0.7172	0.6069	0.7181	0.6068	0.7645	0.7465
			24	0.702	0.5885	0.7136	0.5939	0.5858	0.6981	0.5806	0.7086	0.5971	0.7078	0.5955	0.7155	0.5999	0.5928	0.6916	0.5916	0.7142	0.5995	0.6846	0.5866	0.6912	0.5859	0.592	0.6804	0.5905	0.6959	0.5817	0.723	0.6218	0.7032	0.6974	0.6028	0.7012	0.6059	0.7522	0.7325	0.7457	0.7208	0.6225	0.713	0.7166	0.6058	0.7174	0.6062	0.7639	0.7458
LB + 1 µg/mL gentamicin
Condition	Wells		CycleNr	B3	B4	B5	B6	B7	B8	B9	B10	B11	C3	C4	C5	C6	C7	C8	C9	C10	C11	D3	D4	D5	D6	D7	D8	D9	D10	D11	E2	E3	E4	E5	E6	E7	E8	E9	E10	E11	F2	F3	F4	F5	F6	F7	F8	F9	F10
Ancestor	E11, F11, G11		0	0.0013	0.0016	0.0027	0.0007	0.0006	0.0027	0.0005	0.0023	0.0031	0.0027	0.0037	0.0036	0.0022	0.0023	0.0024	0.0012	0.001	0.0019	0.0023	0.0017	0.0032	0.0036	0.0016	0.0007	0.0012	0.0021	0.0015	0.0132	0.0024	0.0044	0.0028	0.0093	0.0092	0.0082	0.0047	0.0008	0.0025	0.002	0.0019	0.0017	0.0031	0.0041	0.002	0.0025	0.0022	0.001
Glc+GEN 1A	B3, C3, D3		0.5	0.0015	0.0023	0.0033	0.0009	0.0013	0.003	0.0012	0.0026	0.0031	0.0032	0.0042	0.0038	0.0029	0.0027	0.0024	0.0013	0.0012	0.0016	0.0084	0.0019	0.003	0.0039	0.0018	0.0007	0.0014	0.0021	0.0015	0.0129	0.0023	0.0044	0.0024	0.0092	0.0092	0.0083	0.0041	0.001	0.0023	0.0015	0.0018	0.0016	0.0025	0.0041	0.0023	0.0022	0.0024	0.0008
Glc+GEN 1B	B4, C4, D4		1	0.0021	0.0027	0.0037	0.0018	0.0019	0.0032	0.0014	0.003	0.0039	0.0034	0.004	0.0043	0.0035	0.0033	0.0028	0.0018	0.0011	0.0023	0.006	0.0019	0.0033	0.0043	0.0023	0.001	0.0016	0.0022	0.0018	0.0126	0.0026	0.0046	0.0025	0.0098	0.0095	0.0084	0.0059	0.0014	0.0023	0.0016	0.0021	0.0018	0.0025	0.0048	0.0025	0.0027	0.003	0.0009
Glc+GEN 1C	B5, C5, D5		1.5	0.0028	0.0033	0.0046	0.0032	0.0031	0.0039	0.0025	0.0035	0.0054	0.0042	0.0047	0.0049	0.0049	0.0045	0.0034	0.0026	0.0019	0.0039	0.004	0.0028	0.0042	0.006	0.0037	0.0015	0.0025	0.0027	0.0036	0.0135	0.0043	0.0054	0.003	0.0115	0.0102	0.0089	0.0046	0.0017	0.0025	0.002	0.0036	0.0026	0.0028	0.0064	0.0035	0.0032	0.0029	0.0014
Glc+GEN 2A	B6, C6, D6		2	0.005	0.0046	0.0069	0.0072	0.0059	0.0053	0.0044	0.0048	0.0092	0.0062	0.0061	0.0074	0.0091	0.0079	0.0047	0.0047	0.0034	0.0078	0.0094	0.0043	0.0067	0.0098	0.0072	0.0028	0.0043	0.0042	0.0071	0.0143	0.0078	0.0069	0.0036	0.0155	0.0121	0.0097	0.005	0.0024	0.0031	0.0031	0.0074	0.0044	0.0036	0.0104	0.0052	0.004	0.0032	0.0021
Glc+GEN 2B	B7, C7, D7		2.5	0.0113	0.0084	0.0136	0.0178	0.0136	0.0096	0.009	0.0088	0.0199	0.0127	0.01	0.0141	0.0201	0.0156	0.0094	0.0095	0.0073	0.0179	0.0134	0.0081	0.0135	0.0203	0.0157	0.0069	0.0093	0.0082	0.0168	0.0178	0.0186	0.0123	0.0057	0.0268	0.0173	0.0119	0.0109	0.0038	0.0051	0.0065	0.0174	0.0092	0.0057	0.0206	0.0105	0.0059	0.0052	0.0035
Glc+GEN 2C	B8, C8, D8		3	0.0271	0.0172	0.0316	0.0458	0.033	0.0202	0.0201	0.0189	0.0485	0.0292	0.0194	0.0322	0.0493	0.037	0.0189	0.0227	0.0185	0.0443	0.0281	0.0172	0.0326	0.0482	0.0363	0.0168	0.0216	0.0182	0.0416	0.0265	0.0463	0.0252	0.0106	0.0554	0.0312	0.0171	0.0112	0.0083	0.0098	0.0149	0.0438	0.0216	0.0105	0.0483	0.0237	0.011	0.0089	0.0082
Glc+GEN 3A	B9, C9, D9		3.5	0.0651	0.0405	0.071	0.0998	0.0736	0.0482	0.0477	0.0459	0.104	0.0674	0.0438	0.0714	0.105	0.0788	0.0454	0.0524	0.0482	0.0965	0.0667	0.041	0.0736	0.1022	0.0774	0.0435	0.0514	0.0451	0.0919	0.0495	0.1	0.0594	0.0232	0.1113	0.067	0.0311	0.0238	0.0199	0.0222	0.0373	0.096	0.0539	0.0229	0.1022	0.0579	0.0245	0.0204	0.0206
Glc+GEN 3B	B10, C10, D10		4	0.1394	0.086	0.1552	0.2064	0.1571	0.1011	0.0995	0.0979	0.2143	0.145	0.0911	0.1552	0.214	0.1679	0.0968	0.11	0.1041	0.2041	0.141	0.088	0.1612	0.2103	0.1663	0.0935	0.1069	0.0972	0.1979	0.0944	0.2114	0.122	0.0532	0.2247	0.1318	0.0656	0.0599	0.0516	0.0531	0.0813	0.2039	0.1134	0.0525	0.2164	0.1207	0.0576	0.049	0.0528
Glc+GEN 3C	B11, C11, D11		4.5	0.2606	0.1852	0.2789	0.3286	0.2798	0.2067	0.2044	0.2053	0.331	0.2689	0.1928	0.2752	0.3405	0.2892	0.2009	0.2219	0.2138	0.3351	0.2688	0.191	0.286	0.3389	0.289	0.1991	0.2188	0.2048	0.334	0.1937	0.3427	0.2436	0.1082	0.3513	0.2531	0.13	0.1111	0.1117	0.1104	0.1786	0.3372	0.2326	0.1054	0.3532	0.2424	0.1194	0.1035	0.1157
Glc+GEN 4A	E2, F2, G2		5	0.3713	0.3077	0.3879	0.4185	0.3867	0.3282	0.3254	0.3313	0.4222	0.3798	0.3211	0.3829	0.4364	0.3895	0.3268	0.3423	0.325	0.4255	0.3842	0.3233	0.3956	0.4376	0.3947	0.3248	0.3411	0.3289	0.4274	0.3233	0.4371	0.3648	0.2139	0.4465	0.3721	0.2512	0.2238	0.2253	0.2222	0.3055	0.4347	0.3507	0.2092	0.4534	0.364	0.2401	0.2125	0.2365
Glc+GEN 4B	E3, F3, G3		5.5	0.4424	0.3931	0.4655	0.4832	0.4685	0.4037	0.4123	0.4137	0.4814	0.4543	0.4092	0.462	0.5038	0.4671	0.4108	0.4337	0.4057	0.496	0.4655	0.4156	0.4808	0.5066	0.4794	0.4114	0.4363	0.4148	0.4999	0.4171	0.5063	0.4445	0.3357	0.5086	0.4491	0.3729	0.3487	0.3356	0.3468	0.4071	0.5043	0.4401	0.332	0.5215	0.4484	0.3602	0.3422	0.358
Glc+GEN 4C	E4, F4, G4		6	0.4943	0.4688	0.5135	0.5186	0.5074	0.472	0.4836	0.4819	0.519	0.501	0.4805	0.5094	0.537	0.5011	0.479	0.4954	0.4635	0.5301	0.5097	0.4886	0.5235	0.5394	0.5155	0.4851	0.4968	0.4814	0.5381	0.4911	0.5368	0.5077	0.4214	0.543	0.5099	0.4611	0.449	0.4145	0.4378	0.4822	0.5341	0.5043	0.4215	0.5584	0.514	0.4573	0.4406	0.4423
Glc+GEN 5A	E5, F5, G5		6.5	0.5157	0.5028	0.5335	0.5459	0.5379	0.5056	0.5146	0.5144	0.5592	0.5205	0.5092	0.528	0.566	0.5314	0.5112	0.5274	0.4901	0.5735	0.528	0.5194	0.544	0.5696	0.5474	0.5185	0.5318	0.5161	0.5832	0.5254	0.5657	0.5308	0.483	0.5769	0.5331	0.5111	0.5218	0.4769	0.5051	0.5184	0.5632	0.53	0.4858	0.5913	0.5387	0.5142	0.5167	0.5053
Glc+GEN 5B	E6, F6, G6		7	0.5278	0.5317	0.5482	0.5682	0.5585	0.5192	0.5459	0.532	0.574	0.5343	0.5432	0.543	0.585	0.552	0.5264	0.5582	0.5072	0.5867	0.5432	0.5546	0.5574	0.5895	0.5671	0.5345	0.5632	0.5309	0.598	0.5398	0.5741	0.5431	0.5085	0.5871	0.5481	0.5455	0.5415	0.5091	0.534	0.5326	0.5722	0.5429	0.5118	0.6021	0.5525	0.5501	0.5458	0.5333
Glc+GEN 5C	E7, F7, G7		7.5	0.5357	0.5516	0.5587	0.572	0.5638	0.5352	0.5653	0.5444	0.5822	0.5419	0.556	0.5517	0.5847	0.5576	0.5388	0.5673	0.5229	0.5939	0.5456	0.5645	0.569	0.5909	0.5742	0.55	0.5742	0.5473	0.607	0.5522	0.5786	0.553	0.5194	0.5931	0.5603	0.5774	0.5689	0.5267	0.5508	0.5462	0.5774	0.5526	0.5213	0.6086	0.5639	0.5838	0.5684	0.5525
Glc+GEN 6A	E8, F8, G8		8	0.5337	0.5557	0.5595	0.5722	0.5659	0.5376	0.5704	0.5506	0.5875	0.5399	0.5583	0.5491	0.5839	0.5606	0.5425	0.5737	0.5262	0.5983	0.5405	0.5683	0.5693	0.5908	0.5773	0.5546	0.5816	0.5519	0.6139	0.5514	0.5801	0.5504	0.5288	0.5958	0.5596	0.5872	0.5833	0.5402	0.5672	0.5447	0.5777	0.5487	0.5308	0.6128	0.5632	0.594	0.5858	0.5677
Glc+GEN 6B	E9, F9, G9		8.5	0.5284	0.5561	0.5549	0.5708	0.568	0.5362	0.5719	0.5468	0.5893	0.5346	0.56	0.5441	0.5802	0.5613	0.5411	0.5771	0.5258	0.5992	0.5356	0.5684	0.5647	0.5877	0.5782	0.5541	0.5864	0.5513	0.6159	0.55	0.579	0.5445	0.5278	0.5956	0.5556	0.5929	0.5892	0.5479	0.5728	0.5409	0.5762	0.544	0.5297	0.6143	0.5601	0.6004	0.5958	0.5738
Glc+GEN 6C	E10, F10, G10		9	0.5213	0.5531	0.5492	0.5652	0.5661	0.5331	0.5717	0.5442	0.5882	0.5294	0.5568	0.5376	0.5751	0.5598	0.5357	0.5784	0.5237	0.595	0.529	0.5666	0.558	0.5824	0.5752	0.5505	0.5887	0.5495	0.6152	0.543	0.5732	0.5384	0.5232	0.5914	0.5509	0.5953	0.5883	0.5473	0.5734	0.5355	0.5712	0.5366	0.5242	0.6094	0.5545	0.605	0.5962	0.5734
			9.5	0.5132	0.5504	0.5412	0.5588	0.5599	0.5272	0.5699	0.5397	0.5834	0.5226	0.5535	0.5294	0.5676	0.5545	0.5344	0.5766	0.5202	0.5894	0.5222	0.5629	0.5504	0.5729	0.5693	0.5451	0.5881	0.5467	0.6092	0.537	0.5674	0.5305	0.5167	0.5859	0.5435	0.5944	0.5852	0.5434	0.5722	0.5278	0.5655	0.5285	0.5173	0.6043	0.5466	0.6058	0.5951	0.5703
			10	0.5054	0.5446	0.5318	0.5502	0.5545	0.5208	0.566	0.533	0.5798	0.5159	0.547	0.52	0.5572	0.5491	0.5266	0.5709	0.5136	0.585	0.5148	0.5576	0.5412	0.5631	0.5647	0.5381	0.5837	0.5397	0.6059	0.5291	0.5613	0.523	0.5089	0.5815	0.5363	0.5901	0.5801	0.5372	0.5681	0.5206	0.5597	0.5211	0.5093	0.6007	0.5394	0.6026	0.5898	0.5642
			10.5	0.4982	0.5382	0.5218	0.5396	0.5489	0.5131	0.5602	0.5264	0.5772	0.5088	0.5419	0.5092	0.545	0.5441	0.5191	0.566	0.5078	0.582	0.5076	0.5526	0.5313	0.5507	0.5589	0.5325	0.5802	0.5345	0.6032	0.5211	0.5547	0.5161	0.5009	0.5761	0.5295	0.5862	0.576	0.531	0.5633	0.5133	0.5535	0.5139	0.5	0.5943	0.5324	0.5989	0.5821	0.5573
			11	0.4914	0.5313	0.5122	0.5279	0.5433	0.5057	0.555	0.5193	0.5737	0.5026	0.5355	0.4992	0.5323	0.538	0.5115	0.5616	0.5026	0.579	0.5012	0.5467	0.5221	0.5381	0.553	0.5252	0.5749	0.5272	0.5996	0.515	0.548	0.5096	0.4926	0.5691	0.523	0.5804	0.5678	0.5245	0.5573	0.5063	0.5465	0.5071	0.493	0.5872	0.5265	0.5942	0.5744	0.5504
			11.5	0.4851	0.5259	0.5042	0.5157	0.5376	0.4994	0.5489	0.5135	0.5698	0.4967	0.5293	0.4907	0.52	0.5321	0.5046	0.555	0.4976	0.5748	0.4943	0.5403	0.5134	0.5255	0.5463	0.5183	0.5684	0.5223	0.5952	0.5085	0.5418	0.5036	0.4859	0.5628	0.5169	0.5747	0.5585	0.5173	0.5521	0.4997	0.5403	0.5011	0.4857	0.5812	0.5204	0.5886	0.566	0.5444
			12	0.4802	0.5198	0.4972	0.5048	0.5316	0.4933	0.5436	0.5083	0.5666	0.4912	0.5232	0.4821	0.5089	0.5267	0.4989	0.55	0.4935	0.5708	0.4897	0.5343	0.5063	0.5146	0.5412	0.5127	0.5629	0.5186	0.5905	0.5035	0.5351	0.4982	0.4802	0.5568	0.5117	0.5688	0.5497	0.5118	0.5465	0.4945	0.534	0.4961	0.4797	0.5748	0.5161	0.5828	0.5583	0.5391
			12.5	0.4746	0.5132	0.4897	0.494	0.5263	0.4876	0.5373	0.5032	0.5613	0.4865	0.5175	0.4749	0.4981	0.5212	0.4928	0.5449	0.4893	0.5663	0.4846	0.5287	0.4991	0.5036	0.5347	0.507	0.5573	0.5134	0.5861	0.4983	0.529	0.4931	0.4743	0.551	0.5062	0.5631	0.5424	0.5064	0.541	0.4893	0.5285	0.4916	0.4741	0.5688	0.5111	0.5768	0.5501	0.5339
			13	0.4703	0.508	0.4834	0.4842	0.5205	0.4831	0.5322	0.4977	0.5564	0.4825	0.5119	0.4683	0.4884	0.5159	0.4873	0.5401	0.4856	0.5615	0.4804	0.5239	0.4935	0.4944	0.53	0.5025	0.5536	0.5092	0.5813	0.4942	0.5235	0.4891	0.4696	0.5458	0.502	0.5581	0.5356	0.5014	0.5368	0.485	0.5229	0.4869	0.4695	0.5629	0.5072	0.5714	0.5434	0.5298
			13.5	0.4659	0.5021	0.4774	0.4739	0.5162	0.4783	0.5269	0.4935	0.5515	0.4779	0.5063	0.4625	0.4787	0.5108	0.4822	0.5342	0.482	0.5554	0.4754	0.5183	0.4876	0.4845	0.5241	0.4975	0.5487	0.5056	0.5757	0.489	0.5177	0.4849	0.4645	0.5398	0.4973	0.5532	0.529	0.4962	0.5323	0.48	0.5167	0.4821	0.4638	0.5573	0.5024	0.5663	0.5365	0.5251
			14	0.4623	0.4966	0.4724	0.4652	0.5108	0.4747	0.5223	0.4897	0.5468	0.474	0.5011	0.4566	0.4696	0.5058	0.4782	0.5301	0.4782	0.5502	0.4721	0.5138	0.4823	0.4758	0.5194	0.494	0.5443	0.5021	0.5708	0.4851	0.5128	0.4809	0.4605	0.5339	0.4936	0.5486	0.5232	0.4919	0.5286	0.4764	0.5118	0.4788	0.4602	0.5519	0.4988	0.5617	0.5308	0.5216
			14.5	0.4582	0.491	0.4681	0.4566	0.5054	0.4705	0.5174	0.4853	0.5422	0.4703	0.4961	0.4514	0.4615	0.5001	0.4744	0.5255	0.4752	0.545	0.4687	0.509	0.4772	0.4673	0.5144	0.4896	0.5401	0.4987	0.5665	0.4813	0.5075	0.4768	0.4565	0.529	0.4896	0.5451	0.5179	0.4881	0.5239	0.4724	0.5066	0.4741	0.4558	0.5463	0.4951	0.5567	0.5251	0.5177
			15	0.4542	0.4859	0.4631	0.4491	0.4999	0.4669	0.5115	0.4816	0.5369	0.4663	0.491	0.4466	0.4541	0.4952	0.4702	0.521	0.4714	0.5393	0.464	0.5038	0.4731	0.4599	0.5092	0.4862	0.5358	0.4951	0.5612	0.477	0.5016	0.4734	0.4524	0.5234	0.4859	0.5401	0.512	0.4837	0.5205	0.4676	0.5008	0.4709	0.4515	0.5407	0.4915	0.5519	0.5194	0.5144
			15.5	0.4507	0.4809	0.4593	0.4426	0.4951	0.4634	0.5073	0.4779	0.5334	0.4632	0.4862	0.4427	0.4476	0.4913	0.4671	0.5172	0.4689	0.5346	0.4607	0.4994	0.4694	0.4534	0.5055	0.4831	0.5316	0.4928	0.5574	0.4747	0.4971	0.4702	0.4488	0.5182	0.4835	0.536	0.5077	0.481	0.5172	0.4644	0.496	0.4676	0.4477	0.5356	0.4882	0.5469	0.5145	0.5113
			16	0.4488	0.4766	0.4552	0.4355	0.4901	0.4606	0.5027	0.4744	0.5292	0.4603	0.4811	0.4384	0.4408	0.487	0.464	0.5125	0.4663	0.53	0.4579	0.4944	0.4658	0.4472	0.5009	0.4799	0.5281	0.4899	0.5535	0.4704	0.4919	0.4678	0.4457	0.5139	0.48	0.5321	0.5033	0.4778	0.5137	0.4607	0.4907	0.4644	0.4445	0.5307	0.4851	0.5429	0.5102	0.5083
			16.5	0.4458	0.4717	0.4519	0.4305	0.4859	0.4576	0.498	0.4719	0.526	0.4581	0.4772	0.4349	0.4357	0.4826	0.4611	0.5081	0.4634	0.5251	0.4552	0.4907	0.4622	0.4412	0.4964	0.477	0.5244	0.4874	0.5491	0.4675	0.4878	0.4652	0.4432	0.5097	0.4774	0.5281	0.4994	0.4744	0.5111	0.4575	0.4863	0.462	0.4419	0.5256	0.4824	0.5385	0.5062	0.5059
			17	0.4424	0.4669	0.4486	0.4248	0.4819	0.4547	0.4927	0.4689	0.5219	0.4545	0.4716	0.4311	0.4291	0.478	0.4577	0.5039	0.4609	0.5205	0.4521	0.4862	0.4591	0.4356	0.4928	0.4743	0.521	0.4849	0.5455	0.4643	0.4835	0.4617	0.4401	0.5044	0.475	0.5234	0.4958	0.4711	0.5079	0.4543	0.4818	0.4587	0.4382	0.521	0.4792	0.5336	0.5018	0.5029
			17.5	0.4401	0.4622	0.4452	0.4192	0.4772	0.4513	0.4885	0.4658	0.518	0.4518	0.4674	0.428	0.424	0.4738	0.4554	0.5001	0.4582	0.5161	0.4491	0.4819	0.4557	0.4302	0.4888	0.471	0.5166	0.4823	0.5412	0.4611	0.479	0.4598	0.4368	0.4999	0.4718	0.5202	0.4921	0.4693	0.5049	0.4515	0.4771	0.456	0.4357	0.5167	0.4771	0.5303	0.4983	0.5005
			18	0.4371	0.4577	0.4419	0.4137	0.4725	0.4483	0.4838	0.4628	0.5149	0.4489	0.4635	0.4246	0.4182	0.4698	0.452	0.4952	0.4558	0.5114	0.4465	0.4778	0.4525	0.4245	0.4841	0.4682	0.5129	0.4795	0.5371	0.4585	0.4745	0.4572	0.4341	0.496	0.4694	0.5164	0.4892	0.4663	0.5023	0.4485	0.4729	0.4535	0.4321	0.5121	0.4742	0.526	0.4946	0.4979
			18.5	0.4343	0.4534	0.439	0.4089	0.4686	0.4454	0.4791	0.4601	0.5115	0.4466	0.4597	0.422	0.4141	0.4668	0.45	0.4924	0.4534	0.5079	0.4438	0.4744	0.4495	0.4197	0.4809	0.4659	0.5094	0.478	0.5346	0.4557	0.4711	0.4544	0.4314	0.4918	0.4668	0.5127	0.4855	0.4637	0.4991	0.4458	0.4691	0.451	0.4295	0.5079	0.4715	0.5223	0.4917	0.4962
			19	0.4324	0.4497	0.4364	0.4049	0.4647	0.4424	0.4747	0.4581	0.5084	0.4444	0.4554	0.4188	0.4091	0.4632	0.4467	0.4878	0.4506	0.5037	0.4415	0.471	0.447	0.4152	0.4766	0.4631	0.5057	0.4759	0.5305	0.4531	0.4668	0.4525	0.4289	0.4879	0.4644	0.5095	0.4825	0.461	0.497	0.4433	0.465	0.4486	0.4264	0.5036	0.4692	0.519	0.4883	0.4934
			19.5	0.4298	0.4458	0.4334	0.4003	0.461	0.4399	0.4704	0.4549	0.505	0.4418	0.452	0.4159	0.4046	0.4594	0.4448	0.485	0.4483	0.5002	0.4391	0.4677	0.4443	0.4107	0.4732	0.461	0.5028	0.4735	0.5277	0.4509	0.4632	0.4499	0.4271	0.4849	0.4623	0.5062	0.4801	0.4588	0.4947	0.4409	0.461	0.446	0.4238	0.5001	0.4677	0.5152	0.4852	0.4912
			20	0.4277	0.4421	0.4313	0.3969	0.4576	0.4379	0.4667	0.4526	0.5024	0.4401	0.4485	0.4136	0.401	0.4562	0.4426	0.4814	0.4469	0.4967	0.437	0.464	0.4422	0.4066	0.47	0.459	0.5	0.4714	0.5242	0.4489	0.4592	0.4484	0.4251	0.4811	0.4602	0.5035	0.4771	0.4561	0.4925	0.4379	0.4569	0.4442	0.4215	0.4964	0.4651	0.5127	0.4828	0.4893
			20.5	0.4255	0.4385	0.4284	0.3928	0.454	0.4354	0.4636	0.4505	0.4992	0.4379	0.4452	0.4113	0.397	0.4531	0.4404	0.4775	0.4448	0.4934	0.4347	0.461	0.4397	0.403	0.4667	0.4565	0.4963	0.4695	0.5223	0.4464	0.4559	0.4461	0.4223	0.478	0.4583	0.5008	0.4745	0.4544	0.49	0.4361	0.4532	0.4417	0.4184	0.4927	0.4624	0.5092	0.4797	0.487
			21	0.4228	0.4349	0.4261	0.3888	0.4506	0.4332	0.4593	0.4482	0.4959	0.4354	0.4417	0.4083	0.3929	0.4495	0.4382	0.4747	0.4424	0.4901	0.4324	0.457	0.4372	0.3989	0.4631	0.454	0.4928	0.4673	0.5184	0.4445	0.452	0.4443	0.4205	0.4751	0.4565	0.4976	0.4719	0.4521	0.4881	0.433	0.4493	0.4401	0.4168	0.4896	0.4603	0.5066	0.4762	0.4854
			21.5	0.4213	0.4318	0.4236	0.3856	0.4477	0.4314	0.4564	0.4465	0.4941	0.4338	0.439	0.4063	0.389	0.4471	0.4366	0.4718	0.4414	0.4875	0.4303	0.4541	0.4353	0.3953	0.4606	0.4523	0.49	0.4659	0.5167	0.4424	0.4491	0.4428	0.4184	0.4723	0.4547	0.4951	0.4692	0.4501	0.486	0.431	0.4464	0.4379	0.4142	0.4864	0.459	0.504	0.475	0.4842
			22	0.419	0.4284	0.4216	0.382	0.445	0.4295	0.453	0.4445	0.4912	0.4319	0.436	0.4035	0.3857	0.4434	0.4348	0.4687	0.4395	0.4846	0.4287	0.4514	0.4328	0.3918	0.458	0.4504	0.4872	0.4637	0.5138	0.4402	0.446	0.4411	0.4162	0.469	0.453	0.4924	0.4671	0.4479	0.4842	0.4292	0.4428	0.4362	0.4121	0.4833	0.4565	0.501	0.4712	0.4819
			22.5	0.4174	0.4256	0.4191	0.3783	0.4413	0.4271	0.4497	0.4432	0.4884	0.4295	0.4329	0.4017	0.3822	0.441	0.4337	0.4662	0.4382	0.482	0.4262	0.4481	0.4308	0.3884	0.4546	0.4488	0.4846	0.4619	0.5111	0.438	0.4426	0.4388	0.414	0.4659	0.451	0.4896	0.4644	0.4456	0.4816	0.4266	0.4391	0.4341	0.4096	0.4796	0.4549	0.4983	0.4701	0.48
			23	0.416	0.423	0.4168	0.3754	0.4389	0.4251	0.4462	0.4404	0.4857	0.4276	0.4302	0.399	0.379	0.4383	0.4302	0.4627	0.436	0.479	0.4244	0.4451	0.4286	0.3851	0.4514	0.4469	0.4818	0.4601	0.5079	0.436	0.4393	0.437	0.4119	0.4628	0.4492	0.4867	0.4625	0.4434	0.4797	0.4248	0.4366	0.4321	0.4072	0.4771	0.4529	0.4963	0.4682	0.4787
			23.5	0.4134	0.4202	0.4148	0.3718	0.4361	0.4234	0.4431	0.4386	0.4829	0.4262	0.4276	0.397	0.3763	0.4358	0.4292	0.4599	0.4341	0.4761	0.4224	0.4429	0.4262	0.3823	0.4486	0.4449	0.4798	0.4583	0.5056	0.4342	0.4371	0.4353	0.4098	0.4612	0.4477	0.4846	0.461	0.442	0.4779	0.4229	0.4331	0.4304	0.405	0.474	0.4507	0.4936	0.4647	0.4769
			24	0.4116	0.4172	0.4123	0.3687	0.4328	0.4208	0.4399	0.4357	0.4805	0.4236	0.4255	0.3942	0.3727	0.4326	0.427	0.4566	0.4328	0.4734	0.4207	0.44	0.424	0.379	0.446	0.4433	0.4763	0.457	0.503	0.4317	0.4333	0.4335	0.4077	0.4571	0.4456	0.4817	0.4578	0.4401	0.4755	0.4204	0.4304	0.4283	0.4027	0.471	0.4493	0.4909	0.463	0.475
[truncated: 8 more columns]
